# Supplementary material for: Discovery of Paralogous GnRH and Corazonin Signaling Systems in an Invertebrate Chordate
Source: Genome Biol Evol. 2023 Jun 9;15(7):evad108. doi: 10.1093/gbe/evad108 (PMC10321317; doi:10.1093/gbe/evad108)
Supplement: evad108_Supplementary_Data [file evad108_supplementary_data.zip]

Archive with 15 entries (13 files):
- Supplementary Figures.pdf
- Supplementary files/
- Supplementary files/Supplementary files/
- Supplementary files/Supplementary files/.DS_Store
- Supplementary files/Supplementary files/SupplementaryFile10_rawdata_empty_vector.xlsx
- Supplementary files/Supplementary files/SupplementaryFile11_rawdata_receptor_characterization.xlsx
- Supplementary files/Supplementary files/SupplementaryFile1_query_GnRH_CRZ.fasta
- Supplementary files/Supplementary files/SupplementaryFile2_query_GnRH_CRZModel.hmm
- Supplementary files/Supplementary files/SupplementaryFile3_QueryReceptorsForBLASTandHMM.fasta
- Supplementary files/Supplementary files/SupplementaryFile4_GnRH_CRZ_receptor_model.hmm
- Supplementary files/Supplementary files/SupplementaryFile5_Transcriptomic_Sources.xlsx
- Supplementary files/Supplementary files/SupplementaryFile6_ReceptorsCLANS.clans
- Supplementary files/Supplementary files/SupplementaryFile7_Sequences_Phylogeny.fasta
- Supplementary files/Supplementary files/SupplementaryFile8_Sequences_Phylogeny_Aligned_trimmed.fasta
- Supplementary files/Supplementary files/SupplementaryFile9_codon_optimized_Branchiostoma_receptors.docx
