# Supplementary material for: Discovery of Paralogous GnRH and Corazonin Signaling Systems in an Invertebrate Chordate
Source: Genome Biol Evol. 2023 Jun 9;15(7):evad108. doi: 10.1093/gbe/evad108 (PMC10321317; doi:10.1093/gbe/evad108)
Supplement: evad108_Supplementary_Data [file evad108_supplementary_data.zip › Supplementary files/Supplementary files/SupplementaryFile1_query_GnRH_CRZ.fasta]

>Deutero_Cephalo_268220R_t1__name__chr_scaffold74_start_1056381_end_1058372_strand___pro_len_91_
MSVRLPALLAALLLAQILCARAFTYTHTWGRKRAESSELLTPEAAADSIPAAEVYDQSEGSKVTKEDFKMAVRTLFRVLGDYLQKRTNQN

>Deutero_Cephalo_268210R_t1__name__chr_scaffold74_start_1052000_end_1054005_strand___pro_len_96_
MSVRLPALLAALLLAQILCARAFTYTHTWGRKRAESSELLTPEAAADSIPAAEVYDQSEGSKVTKEDFKMAVRTLFRVLGDYLXXXXXXXNTCLR

>XP_033633412_1_uncharacterized_protein_LOC117294963__Asterias_rubens_
MGSYSVTATIYLALVLGSLVCSAHNTFTMGGQNRWKAGGKRSAPAGRPQQTFLDPSSFSEDQQGETTITLREMLVDMRDYCSFLLKLLDNVRLPQTERK

>ASK86243_1_corazonin_precursor__Ophionotus_victoriae_
MRNCSTIGAALLLAVILGSILGDAHNTFSFKGSNRWNAGKRAQMDNTHGLTDRLTDTSNNFVPKESAATTLRQLLVDLRDYCDSLVRVLDESRIESERK

>AWU78766_1_corazonin-like_precursor__Apostichopus_japonicus_
MKSPTETRKVAICLALVMFLALACQAHNTYSMKGKYRWRAGKRSHYAQTNNLRAQPSFSNLFPEISKLQPEEAQNSPDSLRNIVVDLRDYCSLLLQLLDDIDVSLSADDSE

>tr_A0A1W0XAI0_A0A1W0XAI0_HYPDU_Pro_corazonin_OS_Hypsibius_dujardini_OX_232323_GN_BV898_01599_PE_3_SV_1
MWKSIVALCILVLSIWTLVCTSQQYQYSRGWTPGKRSGAGPFAMLPKALASATEDNFSQPQHDGIYNGQLRSLPSASAFQTVCLTVEEMENLQRSAYVAGLYKEKPPFGHGEDRAGDFRF

>tr_D2DIJ7_D2DIJ7_NASVI_ACP_preprohormone_protein_OS_Nasonia_vitripennis_OX_7425_GN_100313509_PE_2_SV_1
MGRRLSIGLAAAAILFSCMLHFALAQVTFSKGWGPGKRSALYETDCSRVNYKSLALLFHTLLAEVKHLMACDHQATVNYLQSVERQ

>tr_T1JNZ1_T1JNZ1_STRMM_Uncharacterized_protein_OS_Strigamia_maritima_OX_126957_PE_4_SV_1
MKWIAVYLLLTIIVLTIVAPVEGQVTFSRDWTPAGKRGMDCGFVKTKLLRDIAVLLQMEANSLKSCGLPVMEPFHDNK

>tr_B0LUE7_B0LUE7_BOMMO_Type_I_adipokinetic_prohormone_OS_Bombyx_mori_OX_7091_PE_2_SV_1
MGRALVLVLILSAALLVCEAQLTFTPGWGQGKRSEATDYRNDGCSSEDSVYTIYKLIKNEAEKFLACQS

>sp_Q16RI5_ACP_AEDAE_Adipokinetic_hormone_corazonin_related_peptide_OS_Aedes_aegypti_OX_7159_GN_AAEL010950_PE_1_SV_2
MRNSIYKLIMFAVLCMVLTSSLSYAQVTFSRDWNAGKRSLAEAAQSTGDCAAIWRSVTNLCAAVTKNIQHLTMCEARALMKNLQSEDASMENNGGGGLPLFSNGHL

>Protost_ecdy_Tcas_tr_D7EJV4_D7EJV4_TRICA_AKH_like_peptide_OS_Tribolium_castaneum_OX_7070_GN_Akh3_PE_3_SV_1
MALKFRIFALVAVLVLMAWMFTGTQAQVTFSRDWNPGKRTENTDLHNTLKTASAVCHLLMNQVRQLASCDNNNELEPGATIFSGRR

>tr_A0A067RT52_A0A067RT52_ZOONE_Uncharacterized_protein_OS_Zootermopsis_nevadensis_OX_136037_GN_L798_02154_PE_4_SV_1
MTSRRLCGRALLLVAVLNCLHFRTWGQVTFSRDWNAGKRSPADLQCSAIIKSADEFCRVLIEEFRQLAACETKSLLRFLKDYDDSQADIFMESQNGRQTPTNDLHQRNF

>ABE66462_1_gonadotropin_releasing_hormone_II__partial__Petromyzon_marinus_
MNERIDCCLSLALWRMGRASLSLVLILWLLTAPPASLGQHWSHGWFPGGKRGVQEPPRASYENVSPSDGSPFTPVSSGLQVADWHVVCSRSPNGFSGCAMCCSPGCPTFLSQVLEASLGT

>ACN32401_1_gonadotrophin-releasing_hormone_2_precursor__Lethenteron_camtschaticum_
MERVSLSLVLILWLLTAPPASLGQHWSHGWFPGGKRGVQEPPRPSYESVRPSDASPFTPVSSGL

>XP_015276525_1_PREDICTED:_progonadoliberin-2__Gekko_japonicus_
MACQRSLLLLLCVMIALTIHLSKAQHWSHGWYPGGKREIDLPQSPEASEDIKLCDGEDCTYLKIPRDKIVTTLLADLLAKHLQKKK

>XP_052475970_1_progonadoliberin-3__Carassius_gibelio_
MEGKGMVLVQLLMLACVLEVSLCQHWSYGWLPGGKRSVGEVEATFRMMDSGDAVLSIPVDSPMERLSTIHIVSEVDAEGLPLKEQRFPNRRGRD

>XP_006153317_1_progonadoliberin-1__Tupaia_chinensis_
MELVPKFLAGLILLTLCVGGCYAQHWSYGLRPGGKRNAENLIDSFQEIAKEADQLAEPQHFECTISQPRSPLRALKGALESLIEEETGQKKI

>XP_009453324_1_progonadoliberin-1_isoform_X1__Pan_troglodytes_
MCLRMKPIQKLLAGLILLTWCVEGCSSQHWSYGLRPGGKRDAENLIDSFQEIVKEAGQLAETQRFECTMHQPRSPLRDLKGALESLIEEETGQKKI

>XP_036712298_1_progonadoliberin-1__Balaenoptera_musculus_
MFLRMEPIPKLLAGLTLLTLCVVGCLSQHWSHGLRPGGKRNAENVLDSFQEIAKEVDQPAEPQHFECTIHQRRSPLRDLKGALESLIEEETGQKM

>XP_006917091_1_progonadoliberin-1__Pteropus_alecto_
MEPIPKLLAGLILLTLCVAGCSSQHWSYGLRPGGKRNVENLIDSFQEMAQEVDQLAEPQRFECTIHQPRSALRDLKGALKSLLEEETGQKI

>XP_015354880_1_progonadoliberin-1__Marmota_marmota_marmota_
MEPTPKLLAGLLLLTLCVQGCSSQHWSYGLRPGGKRNAESLSDSFQEIAKEVDQLAEPQTLECTIHQPRSPIRDLRGILEGLIEEETGQKKI

>XP_041442938_1_progonadoliberin-1__Xenopus_laevis_
MKAFPTFALLFLVLLFSAHVSDAQHWSYGLRPGGKRDTESLQDMYHETPNEVALFPELERLECSVPQSRLNVLRGALMNWLEGENRKKI

>XP_033804020_1_progonadoliberin-1__Geotrypetes_seraphini_
MQMDRKLMIRLFFIVISLEICCAQHWSYGLRPGGKRDSEMLMDSYQEVSNEVDKFAEPHLFECSLPQQHSRFSTLKGALASLLEEKIGRTKL

>XP_014424549_1_progonadoliberin-1__Pelodiscus_sinensis_
MEKTQKFFVSLLLFVLSVEICLAQHWSYGLQPGGKRDAENLVESFQEIASEMEKMGELQHFECTGPQQRSMLGGLKGALASLIEGEAGRKKI

>XP_025978173_1_progonadoliberin-1__Dromaius_novaehollandiae_
MEKSRKIFISVVLLIAAVEICLAQHWSYGLQPGGKRNAENLVESFQEIENKMEKLEEMQKTECPGPYQHSRFSDLKGALASLIEGEASRKKI

>XP_045709495_1_progonadoliberin-1__Phyllostomus_hastatus_
MTPTSIFHQVSDTVVRLFTKEVFTFRLTQSAPVLIVVLMFLRMEPIPKLLAGLILLTLCLVGGSSQHWSYGLRPGGKRNAENLVDSFQEIAKEVDQQAEPQRLACTVHQPRSALRELKGALENLIEEETEPKKI
