# Supplementary material for: Discovery of Paralogous GnRH and Corazonin Signaling Systems in an Invertebrate Chordate
Source: Genome Biol Evol. 2023 Jun 9;15(7):evad108. doi: 10.1093/gbe/evad108 (PMC10321317; doi:10.1093/gbe/evad108)
Supplement: evad108_Supplementary_Data [file evad108_supplementary_data.zip › Supplementary files/Supplementary files/SupplementaryFile2_query_GnRH_CRZModel.hmm]

HMMER3/f [3.2.1 | June 2018]
NAME  BranchioEchinoGnRH_PlusCRZ_echinoderms_andBfloridae_trimmed_alignment
LENG  73
ALPH  amino
RF    no
MM    no
CONS  yes
CS    no
MAP   yes
DATE  Sun Mar  5 13:24:12 2023
NSEQ  26
EFFN  6.452393
CKSUM 2119503634
STATS LOCAL MSV       -8.6294  0.71868
STATS LOCAL VITERBI   -9.4101  0.71868
STATS LOCAL FORWARD   -4.1611  0.71868
HMM          A        C        D        E        F        G        H        I        K        L        M        N        P        Q        R        S        T        V        W        Y   
            m->m     m->i     m->d     i->m     i->i     d->m     d->d
  COMPO   2.45741  3.78270  3.21193  2.79514  3.32294  2.82049  3.70498  3.09708  2.81536  2.12138  3.64016  3.31741  3.36396  3.06449  2.90268  2.58422  2.83996  2.71610  3.89159  3.65089
          2.68618  4.42225  2.77519  2.73123  3.46354  2.40513  3.72494  3.29354  2.67741  2.69355  4.24690  2.90347  2.73739  3.18146  2.89801  2.37887  2.77519  2.98518  4.58477  3.61503
          0.00568  5.56889  6.29124  0.61958  0.77255  0.00000        *
      1   2.66822  4.86620  4.18448  3.61379  3.99430  2.66234  4.47160  2.58564  1.87027  1.94183  3.16740  3.98972  4.58658  3.84581  2.10560  3.46208  3.03219  2.34417  5.45579  4.23240      1 k - - -
          2.68618  4.42225  2.77519  2.73123  3.46354  2.40513  3.72494  3.29354  2.67741  2.69355  4.24690  2.90347  2.73739  3.18146  2.89801  2.37887  2.77519  2.98518  4.58477  3.61503
          0.00568  5.56889  6.29124  0.61958  0.77255  0.48576  0.95510
      2   2.33339  4.61339  5.13857  4.52703  2.76595  4.39343  4.72412  2.37300  4.32405  1.38164  3.73193  4.53757  4.75765  4.46570  3.09935  2.62548  2.87285  1.87195  5.23444  3.06260      2 l - - -
          2.68618  4.42225  2.77519  2.73123  3.46354  2.40513  3.72494  3.29354  2.67741  2.69355  4.24690  2.90347  2.73739  3.18146  2.89801  2.37887  2.77519  2.98518  4.58477  3.61503
          0.00568  5.56889  6.29124  0.61958  0.77255  0.48576  0.95510
      3   1.53871  4.74289  5.25371  4.64545  2.94856  4.53346  4.86473  3.07364  4.45009  1.12674  2.63181  4.67316  2.93954  4.58118  4.48121  3.84519  3.59573  2.47131  5.35417  4.19054      3 l - - -
          2.68618  4.42225  2.77519  2.73123  3.46354  2.40513  3.72494  3.29354  2.67741  2.69355  4.24690  2.90347  2.73739  3.18146  2.89801  2.37887  2.77519  2.98518  4.58477  3.61503
          0.00568  5.56889  6.29124  0.61958  0.77255  0.48576  0.95510
      4   1.59956  3.15755  5.27798  4.66787  2.92000  4.49113  4.83486  2.16187  4.45727  1.59935  3.78715  4.65483  4.84999  4.59065  4.46816  3.80596  2.90029  1.71696  5.32333  4.14673      4 l - - -
          2.68618  4.42225  2.77519  2.73123  3.46354  2.40513  3.72494  3.29354  2.67741  2.69355  4.24690  2.90347  2.73739  3.18146  2.89801  2.37887  2.77519  2.98518  4.58477  3.61503
          0.00568  5.56889  6.29124  0.61958  0.77255  0.48576  0.95510
      5   2.30832  2.51569  4.78538  4.19384  3.77595  2.28855  4.65146  2.67216  4.05735  1.30002  3.79137  4.36066  4.70905  3.26607  3.48530  2.92045  3.45527  2.48530  5.28947  4.10167      5 l - - -
          2.68618  4.42225  2.77519  2.73123  3.46354  2.40513  3.72494  3.29354  2.67741  2.69355  4.24690  2.90347  2.73739  3.18146  2.89801  2.37887  2.77519  2.98518  4.58477  3.61503
          0.00568  5.56889  6.29124  0.61958  0.77255  0.48576  0.95510
      6   2.66455  3.39263  5.19420  4.57919  3.18255  4.40268  4.73633  1.98033  4.36479  1.19805  3.72659  4.56418  4.76622  4.49656  3.10404  3.71394  2.80024  2.01145  5.23071  3.15646      6 l - - -
          2.68618  4.42225  2.77519  2.73123  3.46354  2.40513  3.72494  3.29354  2.67741  2.69355  4.24690  2.90347  2.73739  3.18146  2.89801  2.37887  2.77519  2.98518  4.58477  3.61503
          0.00568  5.56889  6.29124  0.61958  0.77255  0.48576  0.95510
      7   1.73626  4.89584  5.54390  4.95013  3.31078  4.80105  5.17125  1.79643  4.75891  1.12692  3.91931  4.96266  5.13282  4.88899  4.78029  4.12773  3.40561  1.94269  5.62602  4.45943      7 l - - -
          2.68618  4.42225  2.77519  2.73123  3.46354  2.40513  3.72494  3.29354  2.67741  2.69355  4.24690  2.90347  2.73739  3.18146  2.89801  2.37887  2.77519  2.98518  4.58477  3.61503
          0.00568  5.56889  6.29124  0.61958  0.77255  0.48576  0.95510
      8   2.22881  3.21346  5.23311  4.61740  3.20436  4.42937  4.76398  2.22086  4.40022  1.30204  2.62443  4.59603  4.79029  4.52699  4.40350  3.74185  3.48815  1.93513  2.92751  4.07614      8 l - - -
          2.68618  4.42225  2.77519  2.73123  3.46354  2.40513  3.72494  3.29354  2.67741  2.69355  4.24690  2.90347  2.73739  3.18146  2.89801  2.37887  2.77519  2.98518  4.58477  3.61503
          0.00568  5.56889  6.29124  0.61958  0.77255  0.48576  0.95510
      9   4.64957  5.84271  6.65103  6.05793  2.61916  6.05146  6.33001  2.06451  5.91854  0.62051  2.28849  6.23983  6.04017  5.71153  5.81104  5.44817  4.84568  2.21839  6.26909  5.34723      9 L - - -
          2.68618  4.42225  2.77519  2.73123  3.46354  2.40513  3.72494  3.29354  2.67741  2.69355  4.24690  2.90347  2.73739  3.18146  2.89801  2.37887  2.77519  2.98518  4.58477  3.61503
          0.00568  5.56889  6.29124  0.61958  0.77255  0.48576  0.95510
     10   2.14267  4.64180  5.09168  4.48610  3.73834  4.40678  4.73877  2.75845  4.29862  1.35721  2.92311  4.52966  4.77175  4.45330  4.35112  2.06000  2.42713  1.95650  5.26973  4.09096     10 l - - -
          2.68618  4.42225  2.77519  2.73123  3.46354  2.40513  3.72494  3.29354  2.67741  2.69355  4.24690  2.90347  2.73739  3.18146  2.89801  2.37887  2.77519  2.98518  4.58477  3.61503
          0.00568  5.56889  6.29124  0.61958  0.77255  0.48576  0.95510
     11   2.46140  2.74068  5.19811  4.58258  2.63372  3.23089  4.73494  2.24397  4.36678  1.41093  3.72454  4.56456  4.76476  4.49741  4.37390  3.71256  2.21959  2.40782  3.11521  4.05189     11 l - - -
          2.68618  4.42225  2.77519  2.73123  3.46354  2.40513  3.72494  3.29354  2.67741  2.69355  4.24690  2.90347  2.73739  3.18146  2.89801  2.37887  2.77519  2.98518  4.58477  3.61503
          0.00568  5.56889  6.29124  0.61958  0.77255  0.48576  0.95510
     12   1.56898  2.70383  5.10390  4.49461  3.71158  3.28144  4.71755  2.56762  4.29888  2.40249  2.47734  4.52135  4.75315  4.44683  4.33852  2.33527  2.46483  2.51042  3.05149  4.06043     12 a - - -
          2.68618  4.42225  2.77519  2.73123  3.46354  2.40513  3.72494  3.29354  2.67741  2.69355  4.24690  2.90347  2.73739  3.18146  2.89801  2.37887  2.77519  2.98518  4.58477  3.61503
          0.00568  5.56889  6.29124  0.61958  0.77255  0.48576  0.95510
     13   2.44887  4.64103  4.96032  4.35964  2.92398  4.36899  4.68990  2.33704  4.19253  1.77652  3.75848  4.45230  2.87751  2.88888  4.28164  2.51983  2.61365  1.65522  5.25915  4.07716     13 v - - -
          2.68618  4.42225  2.77519  2.73123  3.46354  2.40513  3.72494  3.29354  2.67741  2.69355  4.24690  2.90347  2.73739  3.18146  2.89801  2.37887  2.77519  2.98518  4.58477  3.61503
          0.00568  5.56889  6.29124  0.61958  0.77255  0.48576  0.95510
     14   2.56179  5.14883  3.75384  2.19208  4.33078  3.65982  2.54536  2.74855  3.17400  1.58000  4.23700  3.67558  2.89130  3.24925  3.60116  2.73395  2.80244  2.99157  5.69361  4.40972     14 l - - -
          2.68618  4.42225  2.77519  2.73123  3.46354  2.40513  3.72494  3.29354  2.67741  2.69355  4.24690  2.90347  2.73739  3.18146  2.89801  2.37887  2.77519  2.98518  4.58477  3.61503
          0.00568  5.56889  6.29124  0.61958  0.77255  0.48576  0.95510
     15   2.14283  4.63697  4.99906  4.39667  2.91953  2.06628  4.70050  2.40834  4.22275  1.85977  3.75514  3.13457  3.26744  4.39020  4.29957  3.67897  3.46198  1.63940  5.25697  4.07600     15 v - - -
          2.68618  4.42225  2.77519  2.73123  3.46354  2.40513  3.72494  3.29354  2.67741  2.69355  4.24690  2.90347  2.73739  3.18146  2.89801  2.37887  2.77519  2.98518  4.58477  3.61503
          0.00568  5.56889  6.29124  0.61958  0.77255  0.48576  0.95510
     16   2.58596  0.99449  3.11090  4.03596  4.83148  3.51793  4.99737  4.21845  4.00320  3.91447  4.76985  4.27603  4.72519  4.29073  4.34480  1.56982  2.77019  2.84868  6.23045  5.00948     16 c - - -
          2.68618  4.42225  2.77519  2.73123  3.46354  2.40513  3.72494  3.29354  2.67741  2.69355  4.24690  2.90347  2.73739  3.18146  2.89801  2.37887  2.77519  2.98518  4.58477  3.61503
          0.00568  5.56889  6.29124  0.61958  0.77255  0.48576  0.95510
     17   2.25642  4.01709  3.07776  2.23216  4.82243  3.95387  4.14753  4.27264  2.58394  1.74972  4.58540  3.44569  4.34592  2.39161  3.38916  2.31437  2.64661  3.89220  5.99619  3.10628     17 l - - -
          2.68618  4.42225  2.77519  2.73123  3.46354  2.40513  3.72494  3.29354  2.67741  2.69355  4.24690  2.90347  2.73739  3.18146  2.89801  2.37887  2.77519  2.98518  4.58477  3.61503
          0.00568  5.56889  6.29124  0.61958  0.77255  0.48576  0.95510
     18   1.14448  3.51310  3.78648  3.24125  4.82491  2.32514  2.61150  4.24909  3.22043  3.85124  4.65688  3.71598  4.49168  3.57333  2.65738  2.03675  3.50396  3.87532  6.08347  4.76237     18 a - - -
          2.68623  4.42230  2.77524  2.73128  3.46359  2.40517  3.72499  3.29359  2.67745  2.69360  4.24694  2.90351  2.73744  3.18035  2.89805  2.37891  2.77524  2.98523  4.58482  3.61508
          0.59723  2.66082  0.96817  0.18985  1.75495  0.48576  0.95510
     19   2.25858  5.14585  3.45455  2.93359  2.83524  3.86021  2.40287  3.79168  2.88590  3.39533  4.24755  3.42852  4.26610  1.23285  3.30738  3.10069  3.28272  3.49312  5.49392  4.08355     20 q - - -
          2.68618  4.42225  2.77519  2.73123  3.46354  2.40513  3.72494  3.29354  2.67741  2.69355  4.24690  2.90347  2.73739  3.18146  2.89801  2.37887  2.77519  2.98518  4.58477  3.61503
          0.00915  5.09420  5.81655  0.61958  0.77255  0.14329  2.01368
     20   3.20944  4.94523  4.06150  3.49413  2.84038  4.18066  4.42374  3.44696  3.44145  2.63907  4.04719  2.31311  4.56007  1.48370  2.93518  3.42403  3.44082  1.86963  5.50612  2.91378     21 q - - -
          2.68618  4.42225  2.77519  2.73123  3.46354  2.40513  3.72494  3.29354  2.67741  2.69355  4.24690  2.90347  2.73739  3.18146  2.89801  2.37887  2.77519  2.98518  4.58477  3.61503
          0.00568  5.56889  6.29124  0.61958  0.77255  0.48576  0.95510
     21   3.79684  5.90826  3.89379  3.60362  5.25081  4.37378  1.27665  4.90073  3.35155  4.42501  5.29458  4.05729  4.91927  2.62405  3.63885  3.83062  0.89811  4.52181  6.44977  5.10071     22 t - - -
          2.68618  4.42225  2.77519  2.73123  3.46354  2.40513  3.72494  3.29354  2.67741  2.69355  4.24690  2.90347  2.73739  3.18146  2.89801  2.37887  2.77519  2.98518  4.58477  3.61503
          0.00568  5.56889  6.29124  0.61958  0.77255  0.48576  0.95510
     22   5.85848  6.61283  6.49132  6.55546  1.06149  6.15078  4.63156  5.36531  6.30918  4.40470  5.84223  5.60541  6.37976  5.81895  6.01244  5.57521  6.02889  5.34199  0.99726  1.50162     23 w - - -
          2.68618  4.42225  2.77519  2.73123  3.46354  2.40513  3.72494  3.29354  2.67741  2.69355  4.24690  2.90347  2.73739  3.18146  2.89801  2.37887  2.77519  2.98518  4.58477  3.61503
          0.00568  5.56889  6.29124  0.61958  0.77255  0.48576  0.95510
     23   3.36304  5.28970  5.43296  5.36953  6.14247  2.73755  6.14231  5.65923  5.42562  5.33947  6.07126  4.90258  4.94438  5.53455  5.49835  0.40292  1.80080  4.71395  7.46827  6.43097     24 S - - -
          2.68618  4.42225  2.77519  2.73123  3.46354  2.40513  3.72494  3.29354  2.67741  2.69355  4.24690  2.90347  2.73739  3.18146  2.89801  2.37887  2.77519  2.98518  4.58477  3.61503
          0.00568  5.56889  6.29124  0.61958  0.77255  0.48576  0.95510
     24   3.19492  5.38907  3.60141  3.03858  3.36111  4.02318  2.05445  4.04467  2.55537  3.64530  2.77769  3.55437  3.22560  2.75056  1.88136  3.22953  3.42431  3.72313  5.88061  2.02996     25 r - - -
          2.68618  4.42225  2.77519  2.73123  3.46354  2.40513  3.72494  3.29354  2.67741  2.69355  4.24690  2.90347  2.73739  3.18146  2.89801  2.37887  2.77519  2.98518  4.58477  3.61503
          0.00568  5.56889  6.29124  0.61958  0.77255  0.48576  0.95510
     25   3.36652  5.74431  2.06736  3.04301  5.14307  0.98096  4.37948  4.60228  2.28297  4.13326  4.91187  3.58213  4.52033  3.50572  3.66670  3.34943  2.63337  3.01714  6.30455  4.91161     26 g - - -
          2.68618  4.42225  2.77519  2.73123  3.46354  2.40513  3.72494  3.29354  2.67741  2.69355  4.24690  2.90347  2.73739  3.18146  2.89801  2.37887  2.77519  2.98518  4.58477  3.61503
          0.00568  5.56889  6.29124  0.61958  0.77255  0.48576  0.95510
     26   5.37557  6.46857  6.54318  6.33234  3.82037  5.94137  5.52170  4.29260  5.97054  1.53322  4.75453  6.09376  6.26572  5.98783  5.87806  5.72535  5.62042  4.55949  0.39215  3.96552     27 W - - -
          2.68618  4.42225  2.77519  2.73123  3.46354  2.40513  3.72494  3.29354  2.67741  2.69355  4.24690  2.90347  2.73739  3.18146  2.89801  2.37887  2.77519  2.98518  4.58477  3.61503
          0.07638  5.56889  2.66326  0.61958  0.77255  0.48576  0.95510
     27   3.12147  5.49667  3.42821  2.87123  2.95167  2.58462  4.10969  4.24061  2.52452  3.09629  4.55147  1.94399  4.30922  2.72965  1.92654  3.11175  2.29461  3.85934  5.96099  3.44431     28 r - - -
          2.68618  4.42225  2.77519  2.73123  3.46354  2.40513  3.72494  3.29354  2.67741  2.69355  4.24690  2.90347  2.73739  3.18146  2.89801  2.37887  2.77519  2.98518  4.58477  3.61503
          0.00610  5.49861  6.22096  0.61958  0.77255  0.77696  0.61582
     28   1.38874  5.43412  4.32690  4.18618  5.74543  4.10532  5.40182  5.22052  4.30713  4.84366  5.66589  4.40190  0.64259  2.90198  4.60137  3.61312  3.96131  4.56963  7.01268  5.80121     29 P - - -
          2.68618  4.42225  2.77519  2.73123  3.46354  2.40513  3.72494  3.29354  2.67741  2.69355  4.24690  2.90347  2.73739  3.18146  2.89801  2.37887  2.77519  2.98518  4.58477  3.61503
          0.06229  5.49861  2.87712  0.61958  0.77255  0.77696  0.61582
     29   2.50566  5.39995  5.27141  5.31910  6.21459  0.20505  6.20649  5.77244  5.55181  5.45407  6.23126  4.96846  5.02465  5.64395  5.59453  3.71066  4.09144  4.84129  7.43987  6.49026     30 G - - -
          2.68618  4.42225  2.77519  2.73123  3.46354  2.40513  3.72494  3.29354  2.67741  2.69355  4.24690  2.90347  2.73739  3.18146  2.89801  2.37887  2.77519  2.98518  4.58477  3.61503
          0.00645  5.44277  6.16512  0.61958  0.77255  0.27703  1.41894
     30   4.51754  6.40585  4.77494  4.57469  6.53038  0.61951  5.58738  6.09063  1.02588  5.48220  6.40276  4.91737  5.53331  4.79962  4.18036  4.59933  4.90644  5.55145  7.24893  6.28502     31 G - - -
          2.68618  4.42225  2.77519  2.73123  3.46354  2.40513  3.72494  3.29354  2.67741  2.69355  4.24690  2.90347  2.73739  3.18146  2.89801  2.37887  2.77519  2.98518  4.58477  3.61503
          0.00568  5.56889  6.29124  0.61958  0.77255  0.48576  0.95510
     31   4.75090  6.62063  5.78499  4.45346  6.42061  5.14132  4.73567  5.55553  0.75606  4.78509  5.71994  4.64991  5.41127  3.86110  0.88755  4.70704  4.76156  5.28698  6.64777  5.69332     32 k - - -
          2.68618  4.42225  2.77519  2.73123  3.46354  2.40513  3.72494  3.29354  2.67741  2.69355  4.24690  2.90347  2.73739  3.18146  2.89801  2.37887  2.77519  2.98518  4.58477  3.61503
          0.00568  5.56889  6.29124  0.61958  0.77255  0.48576  0.95510
     32   2.80363  5.77541  3.86549  3.27137  5.26520  4.19920  4.37316  4.68995  2.29321  4.16706  4.95286  3.75705  4.61489  3.48870  1.01644  1.57720  2.86444  4.28035  6.27212  4.96863     33 r - - -
          2.68618  4.42225  2.77519  2.73123  3.46354  2.40513  3.72494  3.29354  2.67741  2.69355  4.24690  2.90347  2.73739  3.18146  2.89801  2.37887  2.77519  2.98518  4.58477  3.61503
          0.00568  5.56889  6.29124  0.61958  0.77255  0.48576  0.95510
     33   2.67236  5.66554  2.52056  2.02836  5.01125  2.08699  3.15114  4.49779  2.84804  3.09700  4.70609  2.41425  4.31955  2.74590  2.61502  2.15536  3.38424  4.05653  6.09777  4.68623     34 e - - -
          2.68508  4.42237  2.77531  2.73135  3.46365  2.40524  3.72506  3.29366  2.67752  2.69366  4.24701  2.90358  2.73751  3.18158  2.89812  2.37898  2.77531  2.98530  4.58488  3.61386
          0.28423  1.80239  2.49494  0.09544  2.39657  0.48576  0.95510
     34   1.38505  4.79620  4.18697  3.61650  3.92686  2.84392  4.44579  2.78809  3.55556  3.00785  2.55553  3.00973  3.13974  3.83872  3.86908  3.02294  2.50834  2.22925  5.39469  4.17554     36 a - - -
          2.68618  4.42225  2.77519  2.73123  3.46354  2.40513  3.72494  3.29354  2.67741  2.69355  4.24690  2.90347  2.73739  3.18146  2.89801  2.37887  2.77519  2.98518  4.58477  3.61503
          0.00618  5.48481  6.20715  0.61958  0.77255  0.82343  0.57790
     35   2.62414  5.72778  1.92076  1.39437  5.06899  3.12614  4.15126  4.55955  2.91136  4.03230  4.77469  3.38786  2.53044  2.35410  3.41356  3.15847  2.78290  4.11739  6.16107  4.73981     37 e - - -
          2.68583  4.41980  2.77555  2.73112  3.46236  2.40548  3.72530  3.29390  2.67777  2.69391  4.24725  2.90319  2.73728  3.18182  2.89836  2.37816  2.77500  2.98554  4.58513  3.61539
          0.49664  1.21266  2.36419  0.60449  0.79043  0.82343  0.57790
     36   2.29796  5.57713  2.32031  2.04331  4.91707  2.98657  4.03649  4.40052  2.77848  3.88078  2.70669  1.78997  3.20547  3.13566  3.27239  2.60668  3.30822  3.96539  6.01354  4.60348     40 n - - -
          2.68618  4.42225  2.77519  2.73123  3.46354  2.40513  3.72494  3.29354  2.67741  2.69355  4.24690  2.90347  2.73739  3.18146  2.89801  2.37887  2.77519  2.98518  4.58477  3.61503
          0.00681  5.38828  6.11063  0.61958  0.77255  1.08624  0.41171
     37   2.55531  4.54815  4.80007  4.20348  2.83134  3.16314  4.57682  2.98379  4.04497  0.95932  3.66471  4.31993  4.62261  4.23027  3.09348  3.55255  2.72929  2.31321  5.16779  3.98435     41 l - - -
          2.68618  4.42225  2.77519  2.73123  3.46354  2.40513  3.72494  3.29354  2.67741  2.69355  4.24690  2.90347  2.73739  3.18146  2.89801  2.37887  2.77519  2.98518  4.58477  3.61503
          0.00681  5.38828  6.11063  0.61958  0.77255  1.08624  0.41171
     38   2.61726  5.17324  3.53743  2.58726  4.38537  3.92581  2.61265  2.99195  2.96684  2.45808  3.50135  3.48459  2.89189  2.15742  2.42700  2.93470  3.30231  2.32063  5.69478  4.38210     42 q - - -
          2.68618  4.42225  2.77519  2.73123  3.46354  2.40513  3.72494  3.29354  2.67741  2.69355  4.24690  2.90347  2.73739  3.18146  2.89801  2.37887  2.77519  2.98518  4.58477  3.61503
          0.00681  5.38828  6.11063  0.61958  0.77255  1.08624  0.41171
     39   2.30639  3.35647  2.09392  2.40050  4.90759  3.03785  4.01755  4.39268  2.02024  3.86860  4.60496  2.71920  3.24653  3.11438  3.24569  2.26855  2.53903  3.95376  5.99737  4.58711     43 k - - -
          2.68618  4.42225  2.77519  2.73123  3.46354  2.40513  3.72494  3.29354  2.67741  2.69355  4.24690  2.90347  2.73739  3.18146  2.89801  2.37887  2.77519  2.98518  4.58477  3.61503
          0.00681  5.38828  6.11063  0.61958  0.77255  0.23707  1.55558
     40   2.55532  4.90276  5.43577  4.86647  1.19843  4.68652  4.74179  3.31477  4.65296  1.56060  3.98233  4.78661  5.03637  4.73955  4.64588  4.00468  3.78086  2.70795  3.21096  2.05960     44 f - - -
          2.68618  4.42225  2.77519  2.73123  3.46354  2.40513  3.72494  3.29354  2.67741  2.69355  4.24690  2.90347  2.73739  3.18146  2.89801  2.37887  2.77519  2.98518  4.58477  3.61503
          0.00568  5.56889  6.29124  0.61958  0.77255  0.48576  0.95510
     41   2.51896  3.44946  3.41211  2.51620  4.96965  3.93057  3.47664  4.44767  2.48030  3.18034  4.67953  3.40248  3.38388  1.91884  2.00222  2.23097  2.85155  4.02043  6.07535  3.33128     45 q - - -
          2.68618  4.42225  2.77519  2.73123  3.46354  2.40513  3.72494  3.29354  2.67741  2.69355  4.24690  2.90347  2.73739  3.18146  2.89801  2.37887  2.77519  2.98518  4.58477  3.61503
          0.00568  5.56889  6.29124  0.61958  0.77255  0.48576  0.95510
     42   3.15897  5.67182  1.94183  1.57784  5.01717  3.92858  4.11836  4.50383  2.85437  3.97719  3.49481  2.20711  4.32404  2.32431  2.75718  2.65076  2.81137  4.06266  6.10404  4.69210     46 e - - -
          2.68618  4.42225  2.77519  2.73123  3.46354  2.40513  3.72494  3.29354  2.67741  2.69355  4.24690  2.90347  2.73739  3.18146  2.89801  2.37887  2.77519  2.98518  4.58477  3.61503
          0.00568  5.56889  6.29124  0.61958  0.77255  0.48576  0.95510
     43   2.66665  4.78185  3.17667  3.81113  3.89717  4.25995  4.54045  1.95991  3.73215  2.52614  2.93981  4.12432  2.34953  3.99521  3.10852  2.36299  2.55842  1.90149  5.38264  4.17501     47 v - - -
          2.68618  4.42225  2.77519  2.73123  3.46354  2.40513  3.72494  3.29354  2.67741  2.69355  4.24690  2.90347  2.73739  3.18146  2.89801  2.37887  2.77519  2.98518  4.58477  3.61503
          0.00568  5.56889  6.29124  0.61958  0.77255  0.48576  0.95510
     44   2.09879  5.41423  2.55337  2.73531  3.31341  3.08806  4.18394  2.89607  2.97115  2.54729  4.48056  3.50154  2.69561  2.60964  3.44101  2.05029  2.80605  3.46254  5.90661  4.55954     48 s - - -
          2.68618  4.42225  2.77519  2.73123  3.46354  2.40513  3.72494  3.29354  2.67741  2.69355  4.24690  2.90347  2.73739  3.18146  2.89801  2.37887  2.77519  2.98518  4.58477  3.61503
          0.00568  5.56889  6.29124  0.61958  0.77255  0.48576  0.95510
     45   2.67249  2.87171  3.42413  2.55729  4.93268  3.93590  2.93687  3.20675  2.31448  3.90556  4.65632  2.28648  2.29357  3.04404  2.93053  2.32274  2.85129  3.11480  6.05596  4.65879     49 n - - -
          2.68618  4.42225  2.77519  2.73123  3.46354  2.40513  3.72494  3.29354  2.67741  2.69355  4.24690  2.90347  2.73739  3.18146  2.89801  2.37887  2.77519  2.98518  4.58477  3.61503
          0.00568  5.56889  6.29124  0.61958  0.77255  0.48576  0.95510
     46   2.28940  5.59740  2.37270  1.60497  3.52463  3.19827  4.12927  4.38217  2.65884  2.62048  4.64543  3.41776  3.45027  3.23519  3.36354  2.11957  3.38572  3.09606  6.04690  4.65307     50 e - - -
          2.68618  4.42225  2.77519  2.73123  3.46354  2.40513  3.72494  3.29354  2.67741  2.69355  4.24690  2.90347  2.73739  3.18146  2.89801  2.37887  2.77519  2.98518  4.58477  3.61503
          0.09583  5.56889  2.43539  0.61958  0.77255  0.48576  0.95510
     47   1.91010  5.53973  2.88852  1.72892  3.33494  3.89137  4.08196  4.31907  2.31391  3.83187  3.27144  3.37174  3.17740  3.18912  3.31696  2.29473  2.83346  3.11211  5.99124  4.59956     51 e - - -
          2.68618  4.42225  2.77519  2.73123  3.46354  2.40513  3.72494  3.29354  2.67741  2.69355  4.24690  2.90347  2.73739  3.18146  2.89801  2.37887  2.77519  2.98518  4.58477  3.61503
          0.00622  5.47928  6.20163  0.61958  0.77255  0.84126  0.56417
     48   2.65146  1.16402  3.19860  4.09602  2.69095  4.27725  3.17800  2.62475  3.96791  2.82627  3.74759  4.28133  4.64754  4.17896  4.13061  2.98877  3.40024  2.29164  5.24491  4.05497     52 c - - -
          2.68618  4.42225  2.77519  2.73123  3.46354  2.40513  3.72494  3.29354  2.67741  2.69355  4.24690  2.90347  2.73739  3.18146  2.89801  2.37887  2.77519  2.98518  4.58477  3.61503
          0.00622  5.47928  6.20163  0.61958  0.77255  0.84126  0.56417
     49   3.11736  5.61337  2.76370  2.13449  4.95257  3.03727  4.08004  4.43455  2.82080  3.91701  4.65785  3.35601  3.56630  2.51661  3.31367  2.04695  1.43288  3.27048  6.05133  4.64308     53 t - - -
          2.68635  4.42242  2.77537  2.73140  3.46371  2.40530  3.72511  3.29371  2.67758  2.69321  4.24707  2.90364  2.73757  3.18163  2.89762  2.37904  2.77409  2.98535  4.58494  3.61420
          0.30569  1.34185  6.20163  0.06880  2.71072  0.57165  0.83147
     50   2.63703  4.79393  4.24650  3.67371  3.91539  3.15902  4.47401  2.58250  2.66019  1.46908  3.54038  3.04214  4.57863  3.88522  3.19287  2.85204  2.73299  1.96844  5.38906  4.17347     55 l - - -
          2.68618  4.42225  2.77519  2.73123  3.46354  2.40513  3.72494  3.29354  2.67741  2.69355  4.24690  2.90347  2.73739  3.18146  2.89801  2.37887  2.77519  2.98518  4.58477  3.61503
          0.00597  5.52024  6.24259  0.61958  0.77255  0.37277  1.16739
     51   2.67223  3.21319  2.51262  2.34453  5.00882  3.92581  2.84573  4.49486  2.23687  3.96885  4.70423  2.81519  2.01264  3.20938  2.00973  2.94444  3.38375  4.05432  6.09603  4.68504     56 r - - -
          2.68618  4.42225  2.77519  2.73123  3.46354  2.40513  3.72494  3.29354  2.67741  2.69355  4.24690  2.90347  2.73739  3.18146  2.89801  2.37887  2.77519  2.98518  4.58477  3.61503
          0.05341  5.56889  3.03262  0.61958  0.77255  0.48576  0.95510
     52   2.64644  5.61607  2.62032  2.21752  4.95189  3.90384  4.09238  3.40755  2.83100  2.85265  4.65922  2.18607  4.29745  1.84973  3.32233  1.94946  3.35853  4.00174  6.05429  3.74869     57 q - - -
          2.68618  4.42225  2.77519  2.73123  3.46354  2.40513  3.72494  3.29354  2.67741  2.69355  4.24690  2.90347  2.73739  3.18146  2.89801  2.37887  2.77519  2.98518  4.58477  3.61503
          0.03409  5.52145  3.52277  0.61958  0.77255  0.37487  1.16275
     53   3.18192  4.89331  3.28545  2.83005  2.82229  3.18968  4.42019  2.76598  3.45996  2.03042  3.15404  3.90840  2.27559  2.72707  3.45948  3.41104  2.61062  2.04892  5.47643  4.24382     58 l - - -
          2.68618  4.42225  2.77519  2.73123  3.46354  2.40513  3.72494  3.29354  2.67741  2.69355  4.24690  2.90347  2.73739  3.18146  2.89801  2.37887  2.77519  2.98518  4.58477  3.61503
          0.00584  5.54224  6.26459  0.61958  0.77255  0.60885  0.78522
     54   2.78401  4.69117  4.62425  4.03851  3.01534  4.29808  3.18238  3.14157  2.37483  1.77005  2.24371  4.26246  4.66812  4.15100  2.21485  3.58139  3.43480  2.08130  5.30088  3.06541     59 l - - -
          2.68618  4.42225  2.77519  2.73123  3.46354  2.40513  3.72494  3.29354  2.67741  2.69355  4.24690  2.90347  2.73739  3.18146  2.89801  2.37887  2.77519  2.98518  4.58477  3.61503
          0.00584  5.54224  6.26459  0.61958  0.77255  0.41584  1.07818
     55   3.15290  5.63730  2.92513  1.78528  4.97151  3.93060  3.15454  4.44983  2.47977  3.93790  3.05592  3.40233  4.32387  3.21875  2.75921  1.66665  2.80737  2.40476  6.07649  4.67226     60 s - - -
          2.68618  4.42225  2.77519  2.73123  3.46354  2.40513  3.72494  3.29354  2.67741  2.69355  4.24690  2.90347  2.73739  3.18146  2.89801  2.37887  2.77519  2.98518  4.58477  3.61503
          0.00568  5.56889  6.29124  0.61958  0.77255  0.48576  0.95510
     56   2.32551  5.62081  2.25205  2.36503  3.34327  3.14940  4.12250  3.25745  2.55482  3.07291  3.90679  2.82198  2.14669  3.22475  2.31799  3.12367  3.38414  4.00195  6.06418  4.66410     61 p - - -
          2.68618  4.42225  2.77519  2.73123  3.46354  2.40513  3.72494  3.29354  2.67741  2.69355  4.24690  2.90347  2.73739  3.18146  2.89801  2.37887  2.77519  2.98518  4.58477  3.61503
          0.00568  5.56889  6.29124  0.61958  0.77255  0.48576  0.95510
     57   3.24605  3.30636  5.22053  4.60463  2.23169  3.16189  4.75149  2.50797  4.38745  1.25855  2.10227  4.58358  4.77955  4.51507  4.39141  3.72972  3.47809  2.29399  5.23922  3.04504     62 l - - -
          2.68618  4.42225  2.77519  2.73123  3.46354  2.40513  3.72494  3.29354  2.67741  2.69355  4.24690  2.90347  2.73739  3.18146  2.89801  2.37887  2.77519  2.98518  4.58477  3.61503
          0.00568  5.56889  6.29124  0.61958  0.77255  0.48576  0.95510
     58   2.13171  5.66189  3.40132  2.35545  5.00677  3.49359  3.16698  4.49238  2.18410  3.96695  4.70266  3.03214  4.31944  2.70756  1.63262  2.37370  2.94816  3.26978  6.09455  4.68404     63 r - - -
          2.68618  4.42225  2.77519  2.73123  3.46354  2.40513  3.72494  3.29354  2.67741  2.69355  4.24690  2.90347  2.73739  3.18146  2.89801  2.37887  2.77519  2.98518  4.58477  3.61503
          0.00568  5.56889  6.29124  0.61958  0.77255  0.48576  0.95510
     59   2.98024  3.47205  1.58302  2.78583  4.72687  3.51669  4.16940  4.16140  2.94523  2.97937  3.36652  2.68511  3.45582  3.29938  3.42014  2.67649  1.86111  3.29486  5.94199  4.58361     64 d - - -
          2.68618  4.42225  2.77519  2.73123  3.46354  2.40513  3.72494  3.29354  2.67741  2.69355  4.24690  2.90347  2.73739  3.18146  2.89801  2.37887  2.77519  2.98518  4.58477  3.61503
          0.04371  5.56889  3.24530  0.61958  0.77255  0.48576  0.95510
     60   3.19873  3.31650  3.23101  3.06299  3.76634  4.30784  4.61369  2.03938  3.98774  1.33896  3.77954  3.14023  4.67682  4.20086  4.15458  3.59620  3.43080  2.58249  5.27706  2.01901     65 l - - -
          2.68618  4.42225  2.77519  2.73123  3.46354  2.40513  3.72494  3.29354  2.67741  2.69355  4.24690  2.90347  2.73739  3.18146  2.89801  2.37887  2.77519  2.98518  4.58477  3.61503
          0.15407  5.53108  1.97451  0.61958  0.77255  0.39268  1.12468
     61   2.45568  5.58488  2.78268  2.77681  4.92888  1.82204  4.04649  4.41260  2.78422  3.89142  4.62983  2.73736  4.25063  2.63421  2.54025  1.89025  2.47592  3.97582  6.02255  4.61336     66 g - - -
          2.68618  4.42225  2.77519  2.73123  3.46354  2.40513  3.72494  3.29354  2.67741  2.69355  4.24690  2.90347  2.73739  3.18146  2.89801  2.37887  2.77519  2.98518  4.58477  3.61503
          0.00655  5.42753  6.14988  0.61958  0.77255  0.72090  0.66614
     62   1.68237  4.67179  4.48590  2.96577  2.56941  2.69257  4.52785  2.53738  3.80454  2.18359  3.78493  4.16289  4.60647  2.97703  4.02756  2.84583  3.38768  2.31955  5.27872  2.80439     67 a - - -
          2.68618  4.42225  2.77519  2.73123  3.46354  2.40513  3.72494  3.29354  2.67741  2.69355  4.24690  2.90347  2.73739  3.18146  2.89801  2.37887  2.77519  2.98518  4.58477  3.61503
          0.00627  5.47062  6.19296  0.61958  0.77255  0.86843  0.54406
     63   2.22881  4.95149  5.46680  4.91863  4.05519  4.69289  5.25642  2.91009  4.74802  0.70375  3.97031  4.93633  5.10923  4.89929  4.80968  4.05407  2.81482  1.92450  5.75321  4.59678     68 l - - -
          2.68618  4.42225  2.77519  2.73123  3.46354  2.40513  3.72494  3.29354  2.67741  2.69355  4.24690  2.90347  2.73739  3.18146  2.89801  2.37887  2.77519  2.98518  4.58477  3.61503
          0.04391  5.47062  3.25065  0.61958  0.77255  0.86843  0.54406
     64   1.89851  5.45231  2.74479  2.01724  4.74286  2.78520  4.07499  4.19206  2.69682  2.56870  3.61407  3.37369  3.15627  3.19258  3.31725  2.35795  3.31478  2.56836  5.91921  4.54381     69 a - - -
          2.68618  4.42225  2.77519  2.73123  3.46354  2.40513  3.72494  3.29354  2.67741  2.69355  4.24690  2.90347  2.73739  3.18146  2.89801  2.37887  2.77519  2.98518  4.58477  3.61503
          0.00651  5.43322  6.15557  0.61958  0.77255  0.97550  0.47321
     65   3.07874  5.58916  2.31566  2.46004  4.93414  2.66204  4.03948  3.16255  2.16725  3.02285  4.62987  2.40774  4.24587  2.33411  2.75322  2.08960  3.30990  3.97975  6.02186  4.61097     70 s - - -
          2.68618  4.42225  2.77519  2.73123  3.46354  2.40513  3.72494  3.29354  2.67741  2.69355  4.24690  2.90347  2.73739  3.18146  2.89801  2.37887  2.77519  2.98518  4.58477  3.61503
          0.00651  5.43322  6.15557  0.61958  0.77255  0.97550  0.47321
     66   3.80603  5.11921  5.61825  5.10262  1.80369  4.90803  4.70267  3.44545  4.88828  1.02819  4.06890  4.94371  5.22936  4.90655  4.85084  4.23751  4.03163  1.94987  3.50300  2.00654     71 l - - -
          2.68618  4.42225  2.77519  2.73123  3.46354  2.40513  3.72494  3.29354  2.67741  2.69355  4.24690  2.90347  2.73739  3.18146  2.89801  2.37887  2.77519  2.98518  4.58477  3.61503
          0.00651  5.43322  6.15557  0.61958  0.77255  0.97550  0.47321
     67   3.17270  4.57883  3.38558  4.33479  3.65651  4.32056  4.64174  2.01505  4.16221  0.99188  2.80166  4.41459  4.68350  4.32829  4.23985  2.81843  3.40466  2.81281  5.19348  2.74582     72 l - - -
          2.68618  4.42225  2.77519  2.73123  3.46354  2.40513  3.72494  3.29354  2.67741  2.69355  4.24690  2.90347  2.73739  3.18146  2.89801  2.37887  2.77519  2.98518  4.58477  3.61503
          0.00651  5.43322  6.15557  0.61958  0.77255  0.97550  0.47321
     68   2.11624  5.35248  2.16611  1.47243  4.80489  3.80597  3.98391  4.34142  2.27355  3.84725  4.53278  2.72605  4.17808  2.37096  3.24073  3.02000  3.28271  3.92848  5.67669  4.51531     73 e - - -
          2.68618  4.42225  2.77519  2.73123  3.46354  2.40513  3.72494  3.29354  2.67741  2.69355  4.24690  2.90347  2.73739  3.18146  2.89801  2.37887  2.77519  2.98518  4.58477  3.61503
          0.00651  5.43322  6.15557  0.61958  0.77255  0.97550  0.47321
     69   2.63059  3.40610  2.72955  1.51358  4.79635  2.38220  3.98509  4.33062  2.24381  3.83957  4.52720  2.80043  4.17893  3.11480  3.24256  2.23143  3.28255  3.92051  5.67299  4.51218     74 e - - -
          2.68618  4.42225  2.77519  2.73123  3.46354  2.40513  3.72494  3.29354  2.67741  2.69355  4.24690  2.90347  2.73739  3.18146  2.89801  2.37887  2.77519  2.98518  4.58477  3.61503
          0.00651  5.43322  6.15557  0.61958  0.77255  0.97550  0.47321
     70   3.05747  5.33247  3.30970  1.84106  4.77356  3.10015  2.67227  3.16962  2.14230  3.81918  4.51256  3.30056  4.18196  2.27427  2.82269  2.31038  3.28310  2.62610  5.66308  4.50422     75 e - - -
          2.68618  4.42225  2.77519  2.73123  3.46354  2.40513  3.72494  3.29354  2.67741  2.69355  4.24690  2.90347  2.73739  3.18146  2.89801  2.37887  2.77519  2.98518  4.58477  3.61503
          0.03730  5.43322  3.43454  0.61958  0.77255  0.65152  0.73658
     71   2.62746  5.30536  2.75628  2.41963  4.72484  3.83217  4.01307  3.53054  2.80080  2.11530  4.48523  2.72067  2.91493  3.15308  2.44579  2.26643  2.20006  3.85505  5.64843  4.49482     76 l - - -
          2.68618  4.42225  2.77519  2.73123  3.46354  2.40513  3.72494  3.29354  2.67741  2.69355  4.24690  2.90347  2.73739  3.18146  2.89801  2.37887  2.77519  2.98518  4.58477  3.61503
          0.11920  5.45695  2.22466  0.61958  0.77255  0.71637  0.67046
     72   3.03539  5.13587  3.38335  2.67735  4.49400  1.69469  4.01233  3.08218  2.83543  2.93295  4.31517  2.61637  2.51699  2.73534  2.70632  2.76863  3.26099  2.87820  5.51672  4.37982     77 g - - -
          2.68618  4.42225  2.77519  2.73123  3.46354  2.40513  3.72494  3.29354  2.67741  2.69355  4.24690  2.90347  2.73739  3.18146  2.89801  2.37887  2.77519  2.98518  4.58477  3.61503
          0.00689  5.37724  6.09958  0.61958  0.77255  1.11099  0.39933
     73   3.02968  5.27799  3.29493  2.40417  2.99741  3.78746  3.96753  4.22307  2.44451  3.05660  4.45797  3.28325  2.99111  1.96001  1.84015  2.53844  2.74234  3.83374  5.61662  4.46125     78 r - - -
          2.68618  4.42225  2.77519  2.73123  3.46354  2.40513  3.72494  3.29354  2.67741  2.69355  4.24690  2.90347  2.73739  3.18146  2.89801  2.37887  2.77519  2.98518  4.58477  3.61503
          0.00464  5.37499        *  0.61958  0.77255  0.00000        *
//
