# Supplementary material for: Discovery of Paralogous GnRH and Corazonin Signaling Systems in an Invertebrate Chordate
Source: Genome Biol Evol. 2023 Jun 9;15(7):evad108. doi: 10.1093/gbe/evad108 (PMC10321317; doi:10.1093/gbe/evad108)
Supplement: evad108_Supplementary_Data [file evad108_supplementary_data.zip › Supplementary files/Supplementary files/SupplementaryFile3_QueryReceptorsForBLASTandHMM.fasta]

>NP_001280549.1 ACP receptor [Tribolium castaneum]
MQAVGKMGEEHYDEDSKSNFSVLNETLDGFANETVSPDVLFQQNLTVILVYSALFVVAAVGNLTVFISLF
RSRHRKSRISLMIRHLAIADLIVTFIMIPIEVGWRLTGKWIAGNVACKVFLFLRAFGPYLSSNVLVCVSL
DRYFAVLHPLRVNDARRRGKIMLAFAWGTSFVYCIPQSFVFRVRAHPKYPNYEQCVSFGFFENTAQEIAY
NLMCVMCMYFIPLFVIIVAYTAIMCEISKNSKETKGESYRTSNGRMRLRRSDISNIERARSRTLRMTITI
VAVYVWCCTPYVIITMWYMFDRASATSLPEWLQDTFFMMVVSNSCMNPIVYGSYVINFQRVNCNCFCFRK
TASESHLNVGSGATRSTAMVHGAGGNGYTRSPTPKSNLNLTGLLSKSRLPDKPPSVGHISFLSEPRTARN
YRSSFHSEPCSRTRMCPDELCLDTSCHSADYYSSAVL

>NP_001127719.1 neuropeptide receptor A21 [Bombyx mori]
MDNEGNSTILYDANIMYPSELTLRTEFNTDGNNMNVCAIWPIEKCIEILKLNDTKTDDILGRSFIYNDTQ
LTCLEHAPVLTKTTVIRASVLSAMAFLSFIGNVATIISIRRSKRCRGRARPSWTAIYSLIFQLSIADLLV
TIFCIAGEAAWSFAVQWYAGNIGCKLFKFLQMLALYLSTFVLVLIGVDRWLAVKYPMKSMATATRSGRLV
IIAWVLSVILSIPQAVVFRVAKGPFFEEFHQCVTHGFYTERWQEQAYTTLSLVFMFILPLIILVSTYVST
VRTIAQSEKVFKPEVRRQEKYFTPDMNRRRLIDRAKMKSLRMSVVIVAAFLIWWTPYYVMMIIFTFLNPD
KNQSEELLNGIFFFGMSNSLVNPIIYGAFHLWPRKKRSYQHSDRESGGHHASILRRGDNNTSSVRLTTIR
SLRSSAKYSNGQNISLL

>ANO39912.1 gonadotropin-releasing hormone (GnRH)-type receptor [Asterias rubens]
MATTSVNPTLITYIYETVEVNDTYSNFTKAGPTSDGNGTDYHSGISIYDDYLIRLILYVIIFVVSTIGNT
AVLCSLIKGRRRKSRVNLLIMHLTVADLMITFFNIPTYFIWLITYQWYGGDIMCRSVMYIAMVGTYASPF
ILIVISLDRFASIVFPLSVRQADMRCKIMLRVAWAACIIASIPQLLIHQVMSPKSDPDFTQCVDYGFRKN
FPVFWNLYHWFVMAATYFIPLTLIIGCYTSIVIKIFGNSTIRSYSGNNGNRMTLRRSGVDTLPKARVRAL
KMTGAIVTAFIVCWTPTCIEGTITHANPALGEATPIWLNHIMLAFGFSNVCIDPIVYGMFTVDFRRHFPG
CFDCWGGRNILRGRRSGRSTTSSNNYPPVTYASSTRCGTTTGVSGNYHVMELDSRHGTAEKCV

>ANO39913.1 corazonin-type receptor [Asterias rubens]
MSVQYTSDESEFALCDLLSSATECDENTTIALPEFTPFTAFKVGVLALMIVFSTVGNCIAIAVTCKIRGR
RKSTVTTLILNLAVSDLIVTYCHMLVHMIWYSTDAWLGGEALCKIAKFFSNFGLFASSFITVDVGLDRCL
AVLRPLGHRQRPFHIKMMIITSYMVAFLFSIPQLIVFRLEHWPFDPEIDFWQCVTNVGIPNVYIAVYTTL
VVLAQFVAPLGIMMVAYGLIFMKVRQKIVMKETSENLSEMRQARSKLFLRAQRRTVRMAVAIFIVFAINW
LPYAIFGLWYVWFPGQTYNMYVFEVAFMFGLSNSCFNPLIYGACNVRYCHKICACFGIRSKPGMDTSHSD
RSNKTTMYSVRWQSSKGGNNTHKNNNKDNSWTKGTAAVPPERQQMITTTT

>ACC68666.1 gonadotropin-releasing hormone receptor 2 isoform 1 [Branchiostoma floridae Gnrhr]
MDCPGQGHSLYSNSTNSTVVCTDDDILAGNTNCTNVTDANSSGLAFPLPVFTFSTKVRVSLTFILMFISL
VGNLIVFVTMFRNRARKSRVNFLIMHLAVADIVMTLIVMPLDGVWNLTIQWYGGEAACRILMFLKMWALY
ASTFILVVISIDRCTAILRPLSMTDAYKRCKIMVMLVWVIGGILSIPQLSIFHLVTPAPTFTQCATHGVY
NAPWQEPLYNSFHFVMVFILPLAIMITCYLLILAEISRKHRELTDPLVREEGHRLRHSGADRMAKAKEKT
WLMTFVIVSAFVINWSPYYVLMIWFLVDRCIVFTVPSAVSDALFIFGLTNPCLDPLIYGLFSINFVREFR
RCCGWLKRKDFVTRDSTFGGTTVVSRVDTVAIPLRSVKTTRNGTSTT

>ACC68668.1 gonadotropin-releasing hormone receptor 3 [Branchiostoma floridae crzr]
MADASSNRSGGQHVIWTDQPESMWNSTEDELDTFLYPNSTANSSDMWDFDFPLPRFTDVTMAKIIIVVVT
FVLSFVGNVTFLITSWRLRRNRRARPLQSLLVHLAIADLIVTLVTMPSLGIWFYTVAWLAGNGMCKLIKS
LQVLGLYLSTYLTVAISIDRCISVVKPMCRNTAKRRRNMVAVCWILSTIFSIPQAVIFHVESPVPDFQQC
VTFGFYTAKWQEQLYNGLVLVVMYPIPLLVILICSVLTFIRLKKEGQDKDTFRTRNPTRQRLLLKARNNT
LRTTAGIMTSFILCWTPYFVTLVWILFFNWQTVSPVVFDVLFLFGIFNSCVNPIVYGLSMFKKTTARPTL
SLIEFSSPFLTRSERRSASVNSRISRTYSHVSLSTRRSWQPSSESTTSSRPNALNNQHSHSASHLMTGLP
CRYGVSRQVRGGSQQKYLHPNTTTSPGPSTRSPKEASWHLKRATLTHAHSSPSLLTSMEKSERPNRRQSE
ALAVPTLPTICLTPPAESRNTAFFSAALCLLHNEYANSPTQPPVADIPYQPTAVNQQGDQHYLSRRLSVA
LPMIPPTPDTPGSWETSSWQFVGKISCSLCRYDSSSPSASYPDRGECVTGRPQVNARRCISLGNTDSKVN
PKITERLNAEIVQKMRNSVQETKISEYDLSFEVASFRPPLPRLSVQESCVQSSGRMASGASIVGSEGSIQ
SSLESPLHSPASSVTSIDCRHRLSLCSFREGRIPSDLHSALRPKHYSDDNLKLSCRKRKAKRRVSFKTVH
FLAEPTVSDSSVPSEGSNSSTPDHHQEPTRARNTSNHRTVSADIKWHVGCQLTRKTSSTLP

>ACN79527.1 gonadotropin-releasing hormone receptor 4 [Branchiostoma floridae crzr]
MSPSQSPRTENDSAFFREDVFLKDFLNESSDPELINETSRNNKTMDRDLNLPEFTTWTLTKIVTICILFV
IAAIGNLFMARATLRLRRRSGIYLLLLHLSVGELLVTCITMPSEAIWAYTVSWWAGDTMCRIVKYGQMLG
LYLSTYITVCISLDRCVAIAFPLKKGQAPERARSMVIVSWALSPIFCIPQAVIFHVEVHQYVPSFHQCVT
YNFYSAEWQEDLYNMLVFVVMYPAPMVIMVACYVCIFVSLFRHWRGTNNLETGNKTGQRERLFSKAKVRT
LQMAAGILTTFFVCWTPFYCVMMWHLFFQHEYPINQIIFDVLYPFGVSNACVNPVVYGKSVVTRKPGKSF
LVNWYQAFLEPEEYARKLDSTKAAACTRLSSLRRSEQRDRMNSLTPTVYVEVSRRNSSRIVTQDQLSGSR
V

>ANO39913_1_asterias_rubens_CRZreceptor_Tian2016
MSVQYTSDESEFALCDLLSSATECDENTTIALPEFTPFTAFKVGVLALMIVFSTVGNCIAIAVTCKIRGR
RKSTVTTLILNLAVSDLIVTYCHMLVHMIWYSTDAWLGGEALCKIAKFFSNFGLFASSFITVDVGLDRCL
AVLRPLGHRQRPFHIKMMIITSYMVAFLFSIPQLIVFRLEHWPFDPEIDFWQCVTNVGIPNVYIAVYTTL
VVLAQFVAPLGIMMVAYGLIFMKVRQKIVMKETSENLSEMRQARSKLFLRAQRRTVRMAVAIFIVFAINW
LPYAIFGLWYVWFPGQTYNMYVFEVAFMFGLSNSCFNPLIYGACNVRYCHKICACFGIRSKPGMDTSHSD
RSNKTTMYSVRWQSSKGGNNTHKNNNKDNSWTKGTAAVPPERQQMITTTT

>XP_011680711_1_Spurpuratus_CRZR_like_Sodergren2006
MADNTMEDPLTTTGQQDQQFTSVDDASESWVSGNGTHFYPSLDGVIIGKIIALCIMIIISTIGNVATVMI
TARLRRRRKSTVTLLVLHLAIADLLVTYTHMLPHAIWYSVIKWYGGDFLCRIVKFFSSFGLFLSSFLTVD
ISLDHCMAVFYPLAKTERPRTAKLMIMMSYIVAAVFSIPQMALFYSERAPFDFVFYQCVTIRQMDGIASG
IYTTLVLFIQVVAPMFIMFTAYIAIFAKIRRESSKGLSINDAEDNISQQHKARSRLFMRAQHRTLRMIIT
IFLAFVVNWTPYVVAALVYAWHFSDHPASLAMRIVYEVAFLFGLSNSCFNPLVYGCCNLHIFDSFCASCC
AVIIGRPDSSMTDQKTSTYTMRWSMKSSPTAKQGYGHHHPHHNNSVNRHSNQNQGTNNQWIKGRLQTEGA
VSSTNDHTLVGTSQMTVS

>XP_006819806_1_PREDICTED__gonadotropin-releasing_hormone_II_receptor-like__partial__Saccoglossus_kowalevskii_
MESSTAVAVEVAVPNDSGSVYNALVANTELYGTALTTVSLDSVLFKVYSNMSPGANANNLTCENCTDTFH
RPGFDNAARVRVILYGIFFVIAVAGNLTIFITMFRNRNRRTRVKTFIMHLAIADLLVAILVMPTEAIWQI
TVKWYAGDAMCKLLSFLKVFPLYLSSNILVSMSLDRYWAIVHPLSVSNADKRGKVMLWMSWAIAGLCSLP
Q

>AKO62856_1_ACP_receptor_Rhodnius_prolixus_Zandawala_2015
MDPLFSNFTIEFNYTESIYYSPTNNTLYELPKFDDNALIVVIAYSLLFIIAAIGNLTVFITLVRGRHRKS
RISLMITHLAAADLFVTFIMIPLEIGWRLTTQWVAGNIACKLFLFLRAFGLYLSSNVLVCVSVDRYFAIL
HPLRVSDARRRGKMMLTMAWIFSLICALPQSVVFHVSQHPQHPDFWQCVTFGFFGSRTQEIAYNLFCVMA
MYFVPLLVIVIAYTCILLEISKKTKETRGPTSVPDLTNGDRCEGITSKNKRTSGEQVTKKEPEGGCASEE
VICQILKGPELAHLG
