# Supplementary material for: Discovery of Paralogous GnRH and Corazonin Signaling Systems in an Invertebrate Chordate
Source: Genome Biol Evol. 2023 Jun 9;15(7):evad108. doi: 10.1093/gbe/evad108 (PMC10321317; doi:10.1093/gbe/evad108)
Supplement: evad108_Supplementary_Data [file evad108_supplementary_data.zip › Supplementary files/Supplementary files/SupplementaryFile8_Sequences_Phylogeny_Aligned_trimmed.fasta]

>ANO39913_1_asterias_rubens_CRZreceptor_Tian2016
TAFKVGVLALMIVFSTVGNCIAIAVT-KSTVTTLILNLAVSDLIVTYCHMLVHMIWYSTD
A-WLGGEALCKIAKF-FSNFGLFASSFITVDVGLDRCLAVLRPLG-FHIKMMIITSYMVA
FLFSIPQLIVFRLAVYTTLVVLAQFVAPLGIMMVAYGLIFMKVRQKIVKLFLRAQRRTVR
MAVAIFIVFAINWLPYAIFGLYNMYVFEV-FGLSNSCFNPLIYGA-CNVRHKNNNKPPER
QQMI
>XP_011680711_1_Spurpuratus_CRZR_like_Sodergren2006
IIGKIIALCIMIIISTIGNVATVMIT-KSTVTLLVLHLAIADLLVTYTHMLPHAIWYSVI
K-WYGGDFLCRIVKF-FSSFGLFLSSFLTVDISLDHCMAVFYPLA-RTAKLMIMMSYIVA
AVFSIPQMALFYSGIYTTLVLFIQVVAPMFIMFTAYIAIFAKIRRESSRLFMRAQHRTLR
MIITIFLAFVVNWTPYVVAALAMRIVYEV-FGLSNSCFNPLVYGC-CNLHSSPTAKLQTE
GAVS
>XP_006819806_1_PREDICTED__gonadotropin-releasing_hormone_II_receptor-like__partial__Saccoglossus_kowalevskii_
ARVRVILYGIFFVIAVAGNLTIFITM-RTRVKTFIMHLAIADLLVAILVMPTEAIWQITV
K-WYAGDAMCKLLSF-LKVFPLYLSSNILVSMSLDRYWAIVHPLS-KRGKVMLWMSWAIA
GLCSLPQ-----------------------------------------------------
------------------------------------------------------------
----
>Protostome_ecdy_AKO62856_1_ACP_receptor_Rhodnius_prolixus_Zandawala_2015_T1H7S7_T1H7S7_RHOPR
ALIVVIAYSLLFIIAAIGNLTVFITL-KSRISLMITHLAAADLFVTFIMIPLEIGWRLTT
Q-WVAGNIACKLFLF-LRAFGLYLSSNVLVCVSVDRYFAILHPLR-RRGKMMLTMAWIFS
LICALPQSVVFHVIAYNLFCVMAMYFVPLLVIVIAYTCILLEISKKTKQVTKKEPEGGCA
SEEVICQI------------------------LKGPELAHL-------------------
----
>Deutero_ambulacra_XP_033628530_1_oxytocin_receptor_like__Asterias_rubens__7
AIVEILITASIFVLAIVGNTIVIAVL-LSRMHYFIIHLCVADLTVAFLYTLPQMLWDITY
K-FYAPDVVCRLVKY-FQLFPVYLSTYILVMTAIDRYLAICHPLMTFRMRVMVLIAWGIA
VVCSLPQLAVFKLKAYITFFTMAIYVIPSLILAAMYGMICLTVWKNMGGKVSRAKIKTVK
MTLTIVTVYVVTWAPFFVAQMFDSLFFAI-LTSLTSCINPWIYFA-FSSNDETSSRTTGT
ASAH
>Deutero_ambulacra_XP_033628805_1_neuropeptide_S_receptor_like_isoform_X1__Asterias_rubens__8
GGFQLIVLWVLFGLTVIGNSTVLLAV-KSRLNFFVAHLAASDLLVGIVNNGYEVLYRYLG
E-FYGGMVFCKIIRF-SQAYVINASSFQLVALSLDRFFAIVFPMD-KRANLMAVTAWIAP
LFASIPSAIVFEAKVYTLYVVSGFFYIPLIIISTCYIFMVISIWRRSKGLIPKAKIKTLK
MTVSIIVAFIVCWCPFSVFYTTAFRASAF-LPFLNSAINPFIYGM-FSTNASGTHRSDHS
RDLS
>Deutero_ambulacra_XP_033628806_1_neuropeptide_S_receptor_like_isoform_X1__Asterias_rubens__9
GGFQLIVLWVLFGLTVIGNSTVLLAV-KSRLNFFVAHLAASDLLVGIVNNGYEVLYRYLG
E-FYGGMVFCKIIRF-SQAYVINASSFQLVALSLDRFFAIVFPMD-KRANLMAVTAWIAP
LFASIPSAIVFEAKVYTLYVVSGFFYIPLIIISTCYIFMVISIWRRSKGLIPKAKIKTLK
MTVSIIVAFIVCWCPFSVFYTTAFRASAF-LPFLNSAINPFIYGM-FSTNASGTHRSDHS
RDLS
>Deutero_ambulacra_XP_033628807_1_cardioacceleratory_peptide_receptor_like_isoform_X2__Asterias_rubens__10
GGFQLIVLWVLFGLTVIGNSTVLLAV-KSRLNFFVAHLAASDLLVGIVNNGYEVLYRYLG
E-FYGGMVFCKIIRF-SQAYVINASSFQLVALSLDRFFAIVFPMD-KRANLMAVTAWIAP
LFASIPSAIVFEAKVYTLYVVSGFFYIPLIIISTCYIFMVISIWRRSKGLIPKAKIKTLK
MTVSIIVAFIVCWCPFSVFYTTAFRASAF-LPFLNSAINPFIYGM-FSTN----------
----
>Deutero_ambulacra_XP_033633689_1_mesotocin_receptor_like__Asterias_rubens__33
AGTRIIVLFVLFFMGVIGNCLALLWI-RSRVNRIVLGLATADFCVCIFNILVSVIYELQE
YRWYAGNVGCKTIMA-MQTASLIASSFMLVIMAIDRHQAIRAPLK-FSVKKMMILGWGLA
ALFSVPQFFVWELLIYITFGALITFFFPFGIITVAYIRLSKKIWDKARSSLNRAKIKTLK
MSAVIIIMFVLCGLPYFAVEMINPEIYGI-FAVSNSAVNPYVFLW-FNKRKLWAAKSTEC
TTAN
>Deutero_ambulacra_XP_033633705_1_cardioacceleratory_peptide_receptor_like__Asterias_rubens__34
MEFQIGALWFLFALGVLGNLLVFQWM-KSRVNTIVLGIASADLSVCLFAILATAIIETTA
V-WNAGNVLCKIVMF-FQGAALISSGNMIAVMAIDRHQAVRSPLS-VPAWKLVAGGWTIA
AVLALPQFLVWLVTAYLTYVAFITFLIPFVVITVAYVRLCKTIWDKARGTLTKAKKKTLK
MTIVIIAAFVLCGSPYFIVEMVTSNVYPL-FAVSNSAVNPYVFLF-FNVSSSSNSRESGV
TI--
>Deutero_ambulacra_XP_033633738_1_cephalotocin_receptor_1_like__Asterias_rubens__35
AQARIVTLWILFGVGSFGNSLVFIWL-KSRLHKIVFGISIADMCVCIFNVLVSAILELQD
DVWYAGNVLCKLVMF-MQSVSLIASSNCVVLLAVDRHQAVRSPLK-YSVRMGLTIAWSCA
LLFSIPQMFIWYQVAYITYAAVVDFIVPFFVVLIAYIRITQKIWIRASPLMNKARNKTLT
MSTVIIIVFMTCMSPYFIVEIINQNVYAV-FAVSNSAVNPYIFLV-FNLG----------
----
>Deutero_ambulacra_XP_033634333_1_gonadotropin_releasing_hormone_II_receptor_like__Asterias_rubens__38
YLIRLILYVIIFVVSTIGNTAVLCSL-KSRVNLLIMHLTVADLMITFFNIPTYFIWLITY
Q-WYGGDIMCRSVMY-IAMVGTYASPFILIVISLDRFASIVFPLS-MRCKIMLRVAWAAC
IIASIPQLLIHQVNLYHWFVMAATYFIPLTLIIGCYTSIVIKIFGNSTDTLPKARVRALK
MTGAIVTAFIVCWTPTCIEGTTPIWLNHI-FGFSNVCIDPIVYGM-FTVDYASSTRTGVS
GNYH
>Deutero_ambulacra_XP_033634571_1_vasopressin_V1b_receptor_like__Asterias_rubens__40
DNVRTIVISIIFVVTVIGNVLVLSWL-RTRIHVYMTFLALSDLSVAMIPLMCSLIMTLKG
NVWSSTDAACRVRML-LESMALMASSNMVVAISVDRYHSVMFPLR-LSELRVIPIAYTMA
LLLSLPQLHVFRKQAYLAYIAVVVFIVPFVVISGAYLCIVAKLYSDGKNWKKSTRWRTLK
MTFVIIGAYVVCNLPYFTIELVNIVAYSI-FAPCSSASNPYTFLF-FNA-QSTSPRRPGD
CAYK
>Deutero_Ambulac_Sakowv30016364m_83
RQLRLIILAVMFIFSLIGNIAVFVWM-RNRINSFMMHLCTADLLVAILALLTQFIVELLE
LNWLMGDVGCRLFKI-VQCFALFASSNMVVAIAVDRYHSVIYPFQ-KNVNTIIVPSWVIA
FVFSIPQAFVWHLQAYLTWVGMIVFFIPFVIITLCYLRIIVRLWEKRNERRRKAKMKTLK
MTFVIISFFVICGLPYFALDMLDRNAVAV-FSVSHCVVNPFIFLA-FNVK--SSQKAPTK
TSL-
>Deutero_Ambulac_Sakowv30025653m_91
QTEQLILLWFLFAFVVIGNAIVLVSV-KSRMNFFIMNLAIADLSVGLLNILPDIIHRYTR
E-FYGGEIVCKLVKY-VQAIVVYGSTYQLVALSIDRYDAIVHPMN-KRSMIMVISMWVVA
FILAVPSPVFFEEKPYSVILAFLLFFIPLVIVTFCYSVIIYTIWRKSKGLIPKAKIKTIK
MTLCIVLSFIVCWSPFTLWFILTMTIHII-LPSLNSATNPAIYGL-FSTNRSTTYRELIE
GVYT
>Deutero_Ambulac_Sakowv30017585m_97
ALAKVIVCCFMIFFSTVGNVATFITL-KSTVNMLILHLAIADLTVTYTLMLSNAIWYGTV
R-WLGGNFMCKIVKF-LVMFGLYMSTFIMVAISVDRYIAIIHPLS-QRVKIMIMVAYAFS
ALFSLPQVLIFRVQLYTMLVFLVMYAFPLVIMISAYLAIFILINKKSNLLFLKAKVRTLR
MTMLIVMTFIINWTPYYAMIIIPHEMFEI-FGMSNSAFNPVVYGI-SNLR----------
----
>Deutero_Ambulac_Sakowv30040354m_104
RNVRLAAFIIIFIISIIGNSIVCTWM-KSRMNKMILSLTMADLFVTLCPLVTEFVQELLE
ARWIAGDTVCRGVMV-LQTFAIHASTNSVVVISIDRHRALRNPFA-IPVKILVSGAWIAA
FVFSIPQAFVWKLKIYMVYASLVVFLIPFCIICILYLQILKTVWERGKAIITRAKIKTLK
MTLVIILTFIICGMPYFLMEMVDPNVYAV-FALSNSAANPFVFLF-FNSD----------
----
>Deutero_Ambulac_Sakowv30007764m_131
VIQRVVTICVIMLLTIVGNSLIITVL-SSRVNIFILNLAVGDLFVCFVTMATEILFVAFG
E-WVFGEVMCKLIVY-GQIVTLASTTFILTVMSFDRFQAICRPLS-SRAKKMLIGAWIMA
FIFALPQLFIFVLKVYFTWMTCYILVIPASIVSYCYIRIVFVVCSQGKKKIERSKIKTIK
MTLCIILAFVTCWSPYFIVTLIPEVSFVI-MALANSAINPILYGC-FNLKRRVNLRPKTK
SVEH
>Deutero_Ambulac_Sakowv30008671m_177
RQLRLIILAVLFIVSLGGNVGFFVWM-RNRINTFMVHLCCADLLVAFFALLSQFIVELLE
LTWLMGDVGCRLFKI-LQCFTLFASSNMVVAIAIDRYHSVLYPFK-LGVYVIIIPAWLIA
FFLSIPQAFLWKVQTYLTWVALVMFFIPFILITSFYLRITFRLWQRRNQRRRNAKMKTLK
MTFVIITFFVVCGLPYFALDMVDRNAYAV-FSVSHCAVNPFIFLA-FNARSPASIRTPSR
GLI-
>Deutero_Ambulac_Sakowv30008670m_178
KETRIIAAWVLFAFGIVGNILVCLWM-KSRMNLFILMLTIADLMVCFLAMLYVIIIEELN
YIWIAGNVICKVFNF-VQSAAMMASTNMLVVIAVDRHQAIRSPLK-FSAGRMVCIAWATG
FLCSTPQLYVWSVQAYITYIAFIVFLLPFIIISVAYIRIFKKIADKAHGSLSKAKIKTLK
MTAVIIFMFIICGLPFFIAEMMPLDVYAI-FAVSNSTTNPYVFLL-FNINQYNYNRSSEK
GFSP
>Deutero_Ambulac_Sakowv30005194m_237
ARFEILVLGSIFFLALLGNVCVLITL-LTRMHIFIMHLAIADLVAVFLTILPQFVWDITD
E-FLAPDFVCRVVKY-GQVFGMYLPTYVLVMTALDRYMAICHPMS-KRTRMMIISAWLLS
LLFSIPQAFIFHLRAYITFVTIMVYILPTIFLAWSYGRIWREVAKNAQRGITKAKVTMAK
MTCVIVVVYFTCWTPYFWVQMIENLASVI-TANINCCTNPWIYMS-FSGNRYGSSRSQAR
DSVS
>Deutero_ambulacra_tr_A0A7M7GIQ0_A0A7M7GIQ0_STRPU_G_PROTEIN_RECEP_F1_2_domain_containing_protein_OS_Strongylocentrotus_purpuratus_OX_7668_PE_3_SV_1_244
SKSRIAALSIVFAIGLVGNLLVYVWL-RNRIQVYMTSLTTTDVLVLFV-ILIELIQELEG
RVWHSSDAACRLFRL-YESLALMASSNMVVGIAIDRYHSVIRALK-LPELWVIGIAWLAA
LLCSLPQLAVFRKKLYVTYVSLVAFLIPFFIICYTYLRILLRLWLGGGKWQRTSRWRTLK
MTMVIITAYVLCNVPFFSMQLFNMVIYGI-FASCNSATNPYVFLF-FNV-VSTGPRRLSN
GNEK
>Deutero_ambulacra_tr_A0A7M7N5K6_A0A7M7N5K6_STRPU_G_PROTEIN_RECEP_F1_2_domain_containing_protein_OS_Strongylocentrotus_purpuratus_OX_7668_PE_3_SV_1_250
AKWEIFVSSLILVIALFGNSIVVHSL-LSRMHFFILHLCVADLLTCLLSIFTQLVWDITY
L-FYAPDAVCRIVKY-GQVFPMYLSTYILVMTAIDRYIAICHPLLTKRMRIMIAIAYGLS
FLYAIPQMIIFKNRAYITFFVMAVYIIPSSILGITYGLVCYTVWRNMGARVSRAKVKTIK
MTLTIVTVYVACWTPFSLAQLFHGDAFTI-LANLNSCTNPLIYLA-FSGNDDNSSRNFGS
SAAH
>Deutero_ambulacra_tr_A0A7M7N9G6_A0A7M7N9G6_STRPU_G_PROTEIN_RECEP_F1_2_domain_containing_protein_OS_Strongylocentrotus_purpuratus_OX_7668_PE_3_SV_1_296
LTIQIASLWVMFGFGVLGNTMVMIWM-KSRVNTIVLGIASADMSVCFFSILPTAIILMSN
S-WLAGNFMCKVVMY-LQGASLISSANMLALMALDRHQAVLQPLK-FIAWKLVVISWGIA
GSLALPQFYVWEEMAYIVYIAVITFLVPFIVITVAYLRISKKIWDKAHTTLTKAKSKTLK
MSVVIIFFFVLCGAPYFVVEMINRVVNAF-FAVANSATNPYIFLY-FNTSSSSNSRPSNR
GIIP
>Deutero_ambulacra_tr_A0A7M7N9T3_A0A7M7N9T3_STRPU_G_PROTEIN_RECEP_F1_2_domain_containing_protein_OS_Strongylocentrotus_purpuratus_OX_7668_PE_3_SV_1_297
RDVRIVSLWFLFVLGLFGNMCVFMWL-KSRVNKIIFGLATADLCVCFFTILGSALFEMLY
YQWLAGNFMCKVVMY-MQTVSIMASSNMLVLIAIDRHQAVRSPLK-LPAWRMVMAAWGFA
LLLSVPQLFIWRQMAYLSYAAVVTFFIPIMIISVAYARICKKIWDKAHTSLNRAKSKTLK
MSFVIILAFVICGLPYFIVEIIHRFVYGL-FAASNSSANPYIFLL-FNRGSNASFKVPNR
NIYK
>Deutero_ambulacra_tr_A0A7M7SUE3_A0A7M7SUE3_STRPU_G_PROTEIN_RECEP_F1_2_domain_containing_protein_OS_Strongylocentrotus_purpuratus_OX_7668_PE_3_SV_1_316
YLIRIITLSTILVLSVPLNFIVLLTV-KSRVNLLVLHLTIADLLITFINISTDVVWFCTV
A-WLAGNTMCKLIMF-METFAMYASSFVLIVISIDRYAAIVHPLS-RRCKIMLRVAWGSA
AVCSIPQLVVHELWLYHIFVTLIMYVVPLATIFACYSSIVWKIVRRTN-------MMAYH
VLA---------------------------------------------------------
----
>Deutero_ambulacra_tr_B2BF80_B2BF80_STRPU_Gonadotropin_releasing_hormone_receptor_1_OS_Strongylocentrotus_purpuratus_OX_7668_GN_gnrhr1_PE_2_SV_1_323
YLIRVVTLTSIMVLSGPLNVAVFASL-KSRINLLIMHLTLADLLITFINIPTDVIWFCTV
R-WLAGNVMCKLLMF-IESSAMYASSFVLIVISLDRFAAIVHPLS-RRCKIMLRVAWSSS
VFCSIPQLFVHEVWLYHVFVTLAMYIVPLIAIFGCYVAIVYKICKKSRDRLPRARMKALQ
LTATIVTAFIICWSPYYIVSTKPEWVIDV-LGYSNICVDPIIYGL-FSTKRATSVRPHEH
PGIE
>Deutero_ambulacra_tr_B2BF81_B2BF81_STRPU_Gonadotropin_releasing_hormone_receptor_2_OS_Strongylocentrotus_purpuratus_OX_7668_GN_gnrhr2_PE_2_SV_1_324
YLIRIITLSTILVLSVPLNFIVLLTV-KSRVNLLVLHLTIADLLITFINISTDVVWFCTV
A-WLAGNTMCKLIMF-METFAMYASSFVLIVISIDRYAAIVHPLS-RRCKIMLRVAWGSA
AVCSIPQLVVHELWLYHIFVTLIMYVVPLATIFACYSSIVWKIVRRTNDGIPRARMRAFR
LTAAIVGGFVICWSPYYVVSTDPPWLFDV-LGYLNTCVDPVLYGI-FTTKVGSSVRSEER
QAVH
>Deutero_ambulacra_tr_B2BF82_B2BF82_STRPU_Gonadotropin_releasing_hormone_receptor_3_OS_Strongylocentrotus_purpuratus_OX_7668_GN_gnrhr3_PE_2_SV_1_325
SLFRILTLSAIFLISVPLNIIVLIIV-KSRVNILVMHLTLADLFVALINIPTDVVWFYTV
R-WLAGNAMCKIIMF-IESFNMYGSSFILIVISLDRYAAIVHPLS-RRCKIMVRAAWTCS
ALCSVPQFLVHEVRLYHVFVTLAMYVVPLITIFTCYAAIIYKICRKTKSSLPRARMKALR
LTATIVTAFIMCWGPYYVLSTNPDWMIHI-LGYSNICLDPIIYGI-FITRHTSSVRSGTH
AAVD
>Deutero_Cephalo_225380F_t1__name__chr_scaffold53_start_2161763_end_2166652_strand_pro_len_423__333
TLTKIVIICILFVIAAIGNLFMARAT-RSGIYMLLLHLAVGELLVTCITMPSEAIWAYTV
S-WWAGDTMCRIIKY-GQMLGLYLSTYITVCISLDRCVAIAFPLK-ERARSMVIVSWTLS
IIFCIPQAVIFHVRLYNMLVFVVMYPAPMVIMVACYVCIFVSLFRHWRRLFSKAKVRTLQ
MAAGILTTFFVCWTPYYCAMMINPIVFDV-FGVSNACVNPVVYGK-SVVTSEQRDRIVTQ
DQLA
>Deutero_Cephalo_193010R_t1__name__chr_scaffold409_start_66147_end_74933_strand___pro_len_279__337
------------------------------------------------------------
------------------MIGLYQSTLITVAISVDRAVAVLFPFS-HRTKVMIITCWVLS
TVFSFPQAIIFHIQLYTTASFVVIYPLPLLIIITAYICIILRIAKNTRQVFTRAKIRTLW
MTVGIVTAFVVCWTPFYVHLFVSRMLTDL-FGMANACVNPMVYGL-STFLASPS-RVSQE
SATS
>Deutero_Cephalo_299800R_t1__name__chr_scaffold95_start_1121194_end_1137085_strand___pro_len_463__346
QTEQLVTLWVLFAFIVVGNSLVLLVM-KTRMNFFIMNLALADLGAGLFNVLPDIVHRLTV
E-WIAGDFMCKLIKY-IQGGVLYGSTYVLVALSVDRYDAIIHPMR-RKSKAMICVAWGLA
ALFSIPSPVIFALTPYMTIVTTLVFFIPLVIISTCYIFIVVKIWRRSKGIIPKAKIKTIK
LSLAIITAFIACWSPYFVFDMTKKRASLI-LPALNSAINPIIYGF-FSTKNSSISRPGRR
HALN
>Deutero_Cephalo_299790F_t1__name__chr_scaffold95_start_1106557_end_1113676_strand_pro_len_517__347
KTEQLVTLWVLFVFIVVGNSLVLLIM-RSRMNFFILNLAIADLSAGLFNVLPEIVHRFVV
E-WIAGNTLCKIVKY-TQAVLLYASTYVLVAMSIDRYDAIVHPLQ-HKSKVMIGMAWGLA
CVFSVPSPVIFAVVPYMTVVAAIVFFIPLGIISICYIAIIVKIWKRGKGFTTRAKARTIK
LSVAIILAFICCWSPYFLFDIAKEEASLI-LPALNSAINPIIYGF-CSTKVTSSHRALLR
RCLS
>Deutero_Cephalo_032270F_t1__name__chr_scaffold116_start_829507_end_830958_strand_pro_len_426__386
AQSRIVALVVMVAVGFLGNVLVYLWM-KSRVNQLILGLAVADLSVVTFTMLTQIIWESLD
EVWLAGNVMCKVIKV-LQVMGMMASSNMIVVIAFDRHQAIRSPLK-FSAPTLILAAWGTA
FVSSLPQAYVFSTQAYITYAATVLFLIPFVIIVVTYARILKKISDKVKGTLSKAKIKTLK
MTIVIILTFFICGTPYFIIEMLSPDVIAV-FASANTATNPFVFLY-FNTTTSSSMKADIC
GKRT
>Deutero_Cephalo_247690R_t1__name__chr_scaffold63_start_1943236_end_1947842_strand___pro_len_819__393
TMAKIIIVAVTFVLSTVGNVTFLIMS-SRPLQSLLVHLAIADLIVTFVTMPSLGIWFYTV
A-WLAGNGMCKLVKS-LQVLGLYLSTYLTVCISIDRCISVVKPMS-QRRWTMVAVSWILS
ILFSIPQAVIFHVQLYNGLVLVIMYPIPLLIILSCGVLIFIRLKKEGQRHLLKARNNTLR
TTAGIMASFIFCWTPYFVTMVVSPVVFDV-FGIFNSCLNPVVYGL-SMFKKRPNRRSSSA
GSTS
>Deutero_Cephalo_011100F_t1__name__chr_scaffold10_start_3142198_end_3147870_strand_pro_len_432__394
VVQRVATLSVLMVLNLVGNGVIILVV-LNRVNIFILHLAIGDICVCLVTMTSEIVFVAFG
Q-WVLGPVLCKVIVY-AQVITLASTTFILTAMSLDRHQAITDPMN-RKAKRMILAAWIMA
FLVAVPQLFIFLQKVYMTWMAVYVLVAPAVIITCCYVRIVRTVWHTDRSTITSAKIKTIK
MTLCIIIGFVTCWTPYFVVTLLPDVAYVI-MALFNSAFNPIVYGF-FNLNRSSSIRGSSN
GNRV
>Deutero_Cephalo_011070R_t1__name__chr_scaffold10_start_3041142_end_3045918_strand___pro_len_546__395
VIQRVATIIVLMIMTLVGNCLIIVVL-FSRVNFFILHLAIGDLLVCVVTMSTEIMFVAFG
Q-WVLGEALCKLIVY-GQIVTLASTTFILIALSFDRYIAITRPLN-TAAKKTIALAWFLA
FLFAVPQLFIFVQKVYVTWLAIYVLVCPSSIITYCYIKIIQTVWRTASKTISRAKVKTIK
MTLCIIIGFVTCWTPYFVVTLLPEVAYVI-MALFNSTFNPIVYGC-FSLNLQKKLRA--N
GENV
>Deutero_Cephalo_011080R_t1__name__chr_scaffold10_start_3066390_end_3067921_strand___pro_len_383__396
VIQRVITIGIIMFLTLVGNGTIIAVL-FSRVNIFLLNLAIGDLCVCVVTMTTEILFVAFD
Q-WVLGAVLCKMIVY-GQIVTLASATFILTAMSIDRYMAITNPLQ-TLAHRMVALAWIAA
FMLAIPQLLIFVQKVYVTWLAFYVMVAPGVIITYCYIRIVLTLGREGSEKIMKAKVKTIR
MTLCIVIGFLATWTPYFVVTLLPEVAYVV-MALFNSALNPIIYGF-FSLNKMKSLRPNAN
GDVA
>Deutero_Cephalo_011090R_t1__name__chr_scaffold10_start_3087746_end_3096670_strand___pro_len_402__397
VIQRVTTIAVIMFMALVGNGFIITVL-FSRVNIFILNLAIGDLCVCVVTMSTEIMFVAFG
Q-WVLGAVMCKLVVY-GQIVTLASTTFILTAMTIDRHQAITKPLH-SSARRMVALSWLLA
FVVAIPQLLIFVEQAYVTWLALYVLVAPTIIISYCYIRIVWTLWHTESDTISKAKIKTIK
MTVCIIIGFVTCWTPYFVVTLLPDVAYVI-MALFNSAFNPIVYGL-FSVKHAVSTRTNGN
GETR
>Deutero_Cephalo_053100R_t1__name__chr_scaffold138_start_245140_end_260767_strand___pro_len_407__400
ANVRILTLSIMVVIGVVGNMLVFAWM-KSNVNYLILGLAIADLSVVTVTMLTQIIWESLE
ERWYAGNVMCKVIKV-GQALGLMASSNMLVVIAIDRHHAIRSPMK-LPAKRMIVAAYSVA
LLCSLPQAYIFREQAYITYVAMVLFSVPLLIIIVAYARILKKISDRVREAMIRAKMKTLK
MTMVIILTFIICGTPYFIVEMLDMRVVGV-FASANTATNPFVFLY-FNTKPMSMARSIQA
-SSR
>Deutero_Cephalo_107630R_t1__name__chr_scaffold21_start_902493_end_904914_strand___pro_len_419__405
RHSRVIALGVLFTAGLCGNLCVCNWM-KSRHNTFVLNLTVADLLVTLITVLSQIIWELME
LAWMAGDVGCRVVKF-GQVFAIIASSNMIVLLALDRHNVIMKPFS-WRPWKITAAGWVIS
LLLAAPQAYVFRGQIYIIYGATVVFVVPFCILSYTYSRVLAKVWVRARNLLPRAKVKTLK
MTLVIIMAFVLCGLPYFIVEILDNDVYAV-FAVANSAVNPFVFLF-FNSTSWSPSRVQER
GRTR
>Deutero_Cephalo_223390R_t1__name__chr_scaffold52_start_2088205_end_2090045_strand___pro_len_403__434
AKVRVIVTFVLCVASLGGNLLVFITM-KSRVNLLIMHLAVADIFMTLIVMPLDGVWNLTV
Q-WYAGDAACRILQF-LKLWALYASTFILVVISIDRCMAILRPLS-KRGKIMVGIAWGAG
AILSTPQAVIWHLQFYNACVFFLVFILPLAIMITCYLLILVKITRKYRARMAKAKDRTWL
MTFVIVSAFVINWTPYYVISIISKSASHT-FGLTNPCLDPLIYGL-FSINLTVVGRSASA
QYVS
>Deutero_Cephalo_223410R_t1__name__chr_scaffold52_start_2123830_end_2142146_strand___pro_len_472__435
TKVRVSVTFILVFISLVGNLIVFVTM-KSRVNFLIMHLAVADIVMTLIVMPLDGVWNLTV
Q-WYAGEAACRILLF-LKMWALYASTFILVVISIDRCTAILRPLS-KRCKIMVMLVWVIG
GILSIPQLFIFHLPLYNSFHFVMVFILPLAIMITCYLLILAEISRKHRDRMAKAKEKTWL
MTFVIVSAFVINWSPYYVLMIVPQGVSDA-FGLTNPCLDPLIYGL-FSINTTVVSRKTTR
NGTS
>Deutero_Cephalo_300830F_t1__name__chr_scaffold97_start_145839_end_177497_strand_pro_len_460__474
AAVEISVLGVLFFLALTGNSYVLADI-HRRMHLFLANLCIADLTVALFNILPQLIWDATD
R-FLAGDFLCRVVKY-LQLSSLYASSFVLVGSALDRYTAICHPMS-YKPKRVLLLCWGFS
IIFGLPQIQIFGLTAYVIWCSLSLFFIPCLIIATAYTHISLEVWRVYRGDFRATKIRTVQ
MTLVIVIAYILCWSPFFIMQLFEGPAFVI-LASLNSCVNPWIYFA-FKTRTKAAGRIMSE
GEVE
>Deutero_Cephalo_301470R_t1__name__chr_scaffold97_start_1122895_end_1158277_strand___pro_len_472__475
AAIEVGVLGAMMFLALGGNLCVLADI-HRRMHLFLTHLCIADLAVAFTNILPQLIWDVTG
R-FLAGDIMCRVVKF-IQLASLYGSSYVLVATAMDRYSAICHPMS-KHPKRLILLSWCLS
FLFAVPQAQIFRLKAYVTWCCLSLFVVPCFIIAFVYVLICRQVWKSFQIDFTATKVKTVQ
MTLVIVIAYVVCWSPFFVCHLFEGAAFTI-LASLNSCVNPWIYFL-FTGQTKTSTRPRSD
GVLE
>Cephalochordate_BFlo_XP_035657597_1_mesotocin_receptor_like__Branchiostoma_floridae__477
AQSRIVALVVMVTVGFLGNILVYLWM-KSRVNQLILGLAVADLSVVTFTMLTQIIWESLD
EVWLAGNVMCKVIKV-LQVMGMMASSNMIVVIALDRHQAIRSPLK-FSAPTLILAAWGTA
LLSSLPQAYVFSAQAYITYAATVLFLIPLIIIAVTYARILKKISDKVKGTLSKAKIKTLK
MTIVIILTFFICGAPYFIIEMLNPDVIAV-FASANTATNPFVFLY-FNTTTRSSMKVEPE
KEK-
>Cephalochordate_BFlo_GnRHR1_ACC68665_1_XP_035657822_1_gonadotropin_releasing_hormone_receptor_like__Branchiostoma_floridae__478
AKVRVIVTFVLCFASLVGNLLVFITM-KSRVNLLIMHLAVADIFMTLIVMPLDGVWNLTV
Q-WYAGDVACRILQF-LKLWALYASTFILVVISIDRCMAILRPLS-KRGKIMVGIAWGAG
AVLSTPQAVIWHLQLYNACVFFLVFIFPLTIMITCYLLILVKITRKYRARLAKAKDRTWL
MTFVIVSAFVINWSPYYVISIISKSASHT-FGLTNPCLDPLIYGL-FSINLTVVGASASA
QFIS
>Cephalochordate_BFlo_XP_035660834_1_oxytocin_receptor_like__Branchiostoma_floridae__488
AAVEVGVLGALFFLALTGNSYVLADI-HRRMHLFLANLCIADLTVALFNILPQLIWDATD
R-FLAGDFLCRVVKY-LQLTSLYASSFVLVGSALDRYTAICHPMS-YKPKRVLLLCWSFS
VVFGVPQIQIFGLTAYVIWCSLSLFFIPCLIIATAYTHISIEVWRVYRGDFRATKIRTVQ
MTLVIVIAYILCWSPFFIMQLFE-------------------------------------
----
>Cephalochordate_BFlo_XP_035661732_1_mesotocin_receptor_like__Branchiostoma_floridae__490
ATIEVGVLGAMLFLALGGNLCVLADI-HRRMHLFLTHLCIADLAVALMNILPQLIWDVTG
R-FLADDVTCRVVKF-FQLASLYGSSYVLVATAMDRYSAICHPMS-KHPKRVILLSWCLS
FLFAAPQVQIFSLRAYVTWCCLALFVVPCLIIAFVYVLICRQVWKSFQIDFTATKIKTVQ
MTLVIVIAYVVCWSPFFVVQLYEGPAFTI-LASLNSCVNPWIYFH-FTGQ----------
----
>Cephalochordate_BFlo_XP_035661785_1_neuropeptide_S_receptor_like__Branchiostoma_floridae__492
KTEQLVTLWVLFAFIVVGNSLVLLIM-TSRMNFFILNLAVADLSAGLFNVLPDIVHRFVV
E-WIAGNTLCKLVKY-TQAVLLYASTYVLVAMSIDRYDAIVHPLQ-HKSKVMISVAWGLA
LLFSVPSPVIFAVVPYMTVVAAFVFFIPLGIISICYIAIIVKIWKRGKGFTSRAKARTIK
LSVAIILAFICCWSPYFLFDIAKKEASLI-LPALNSAINPIIYGF-FSTKDVAALRALLR
RCLS
>Cephalochordate_BFlo_XP_035661788_1_neuropeptide_S_receptor_like__Branchiostoma_floridae__493
QTEQLVTLWVLFAFIVVGNSLVLLVM-KTRMNFFITNLAIADLGAGLFNVLPDLVHRFTV
E-WIAGDFMCKLIKY-IQGGVLYGSTYVLVALSVDRYDAIIHPMR-RKSKAMICVAWGLA
ALFSIPSPVIFAQIPYMTIVTTLVFFIPLVIISTCYIFIVVKIWRRSK------------
----------ARFSP-----------------------------------NYEIQM----
----
>Cephalochordate_BFlo_GnRH5_XP_035665381_1_gonadotropin_releasing_hormone_receptor_like__Branchiostoma_floridae__498
HLMKVVITSFLFLWAAVGNVSVLAVM-RTPLHSLVFQLTVADSLVTFITMPSEAAWAATV
S-WKAGEVMCRVIKF-LQVIGLYQSTFITVAISLDRAVAVLFPFS-HRTKVMIIICWVLS
TVFSFPQAIIFHIQLYNTASFVLIYPLPLVIIITAYVCIILRITKNTRQVFTRAKIRTLW
MTVGIVTAFVVCWTPFYVHLFVSRMLTDL-FGMSNACVNPMVYGL-STFLRSPSRRVSQE
SATN
>Cephalochordate_BFlo_GnRHR_4_ACN79527_1_XP_035667678_1_gonadotropin_releasing_hormone_receptor_like__Branchiostoma_floridae__505
TLTKIVIICILFVIAAIGNLFMARAT-RSGIYLLLLHLSVGELLVTCITMPSEAIWAYTV
S-WWAGDTMCRILMFTTQMLGLYLSTYITVCISLDRCVAIAFPLK-ERARSMVIVSWALS
LIFCIPQAVIFHVDLYNMLVFVVMYPAPMVIMVACYVCIFVSLFRHWRRLFSKAKVRTLQ
MAAGILTTFFVCWTPFYCVMMINQIIFDV-FGVSNACVNPVVYGK-SVVTSEQRDRIVTQ
DQLS
>Cephalochordate_BFlo_XP_035667946_1_neuropeptide_S_receptor_like__Branchiostoma_floridae__507
ANVRILTLSIMVVFGVVGNMLVFAWM-KSNVNYMILGLAIADLSVVTVTMLTQIIWESLE
ERWFAGNVMCKVIKV-GQALGLMASSNMLVVIAIDRHHAIRSPMK-LPAKRMIVAAYSVA
LVCSLPQAYIFREQAYITYVAMVLFSVPLLIIIVAYARILKKISDRVRDAMIRAKMKTLK
MTMVIILTFIICGTPYFIVEMLDMRVVGV-FASANTATNPFVFLY-FNTKGATIARHIQA
GSSR
>Cephalochordate_BFlo_GnRHR_3_ACC68668_1_XP_035668126_1_uncharacterized_protein_LOC118410494__Branchiostoma_floridae__508
TMAKIIIVVVTFVLSFIGNVTFLITS-ARPLQSLLVHLAIADLIVTLVTMPSLGIWFYTV
A-WLAGNGMCKLIKS-LQVLGLYLSTYLTVAISIDRCISVVKPMC-KRRRNMVAVCWILS
TIFSIPQAVIFHVQLYNGLVLVVMYPIPLLVILICSVLTFIRLKKEGQRLLLKARNNTLR
TTAGIMTSFILCWTPYFVTLVVSPVVFDV-FGIFNSCVNPIVYGL-SMFKERPNRRVPSE
GSNS
>Cephalochordate_BFlo_GnRHR_2_ACC68666_1_XP_035668163_1_gonadotropin_releasing_hormone_II_receptor_like__Branchiostoma_floridae__510
TKVRVSLTFILMFISLVGNLIVFVTM-KSRVNFLIMHLAVADIVMTLIVMPLDGVWNLTI
Q-WYGGEAACRILMF-LKMWALYASTFILVVISIDRCTAILRPLS-KRCKIMVMLVWVIG
GILSIPQLFIFHLPLYNSFHFVMVFILPLAIMITCYLLILAEISRKHRDRMAKAKEKTWL
MTFVIVSAFVINWSPYYVLMIVPSAVSDA-FGLTNPCLDPLIYGL-FSINTTVVSRKTTR
NGTS
>Cephalochordate_BFlo_XP_035668222_1_oxytocin_receptor_like__Branchiostoma_floridae__511
RHSRVIALGVLFAAGLCGNLCVCNWM-KSRHNTFVLNLTVADLLVTLITVLSQIIWELME
DAWMAGDVGCRVVKF-GQVFAIIASSNMIVLLALDRHNVIIKPFS-WRPWKITAVGWVVS
LLLAAPQAYVFREQIYIIYGATVVFVIPFCILSYTYTRVLAKVWIRARNLLPRAKVKTLK
MTLVIIMAFVLCGLPYFIVEILDVDVYAV-FAVANSAVNPFVFLF-FNSTSWSPSR--KR
ARTL
>Cephalochordate_BFlo_XP_035675456_1_vasopressin_V2_receptor_like__Branchiostoma_floridae__561
VVQRVATLSVLMVLSLAGNGVIILVV-LNRVNIFILHLAIGDICVCVVTMTSEIVFVAFG
Q-WVLGPVLCKIIVY-GQVVTLASTTFILTAMSLDRHQAITDPMN-RKAKRMILVAWLMA
FLVAVPQLFIFLQQVYVTWMAVYVLVAPAVIITCCYVRIVRTVWQTDRSTISSAKIKTIK
MTICIIIGFVTCWTPYFVVTLLPEVAYVV-MALFNSAFNPIIYGF-FNLNRSSSIRPVNN
GKMV
>Cephalochordate_BFlo_XP_035675470_1_gonadotropin_releasing_hormone_receptor_like__Branchiostoma_floridae__562
VIQRVATIIVLMVMTLVGNCLIIVIL-FSRVNFFILHLAIGDLLVCVVTMSTEIMFVAFG
Q-WVLGEAMCKLIVY-GQIVTLASTTFILTALSFDRYIAITRPLN-TAAKKTIALAWFLA
FLFAVPQLFIFVQKVYVTWLAIYVLVCPSTIISYCYIKIIQTVWRTASKTISRAKVKTIK
MTLCIIIGFVTCWTPYFVVTLLPEVAYVV-MALFNSTFNPIVYGC-FSLNLQKKLRSPPE
GENV
>Cephalochordate_BFlo_XP_035677470_1_vasopressin_V2_receptor_like__Branchiostoma_floridae__563
VLQRVITIAIIMFITLVGNGTIIAVL-FSRVNIFILNLAIGDLCVCVVTMTTEILFVAFD
Q-WVLGAVLCKLIVY-GQIVTLASATFILTAMSIDRYMAITNPLQ-TLAHRMVAVAWVAA
FMLAIPQLLIFVQKVYVTWLAFYVMVAPGVIITYCYIRIVLTLGREGSEKIMKAKVKTIR
MTLCIVIGFLTTWTPYFVVTLLPEVAYVV-MALFNSALNPIIYGF-FSLNKMKSVRPNAN
GEVA
>Cephalochordate_BFlo_XP_035677751_1_neuropeptide_S_receptor_like__Branchiostoma_floridae__564
VIQRVTTIAVIMFMALVGNGFIITVL-SSRVNIFILNLAIGDLCVCAVTMTTEIMFVAFG
Q-WVLGAVMCKIIVY-GQIVTLASTTFILTAMTIDRHQAITKPLH-SSARRMVALSWLLA
FIVAVPQLLIFVEKIYVTWLAFYVLVVPTIIISYCYIRIVWTLWHTESDTISKAKIKTIK
MTVCIILGFVTCWTPYFVVTLLPDVAYVI-MALFNSAFNPIVYAL-FSVKHAVSTKTNRN
GENR
>Cephalochordate_BFlo_XP_035677752_1_neuropeptide_S_receptor_like__Branchiostoma_floridae__565
VIQRVTTIAVIMFMALVGNGFIITVL-SSRVNIFILNLAIGDLCVCAVTMTTEIMFVAFG
Q-WVLGAVMCKIIVY-GQIVTLASTTFILTAMTIDRHQAITKPLH-SSARRMVALSWLLA
FIVAVPQLLIFVEKIYVTWLAFYVLVVPTIIISYCYIRIVWTLWHTESDTISKAKIKTIK
MTVCIILGFVTCWTPYFVVTLLPDVAYVI-MALFNSAFNPIVYAL-FSVKHAVSTKTNRN
GENR
>Deuterostome_chordata_DanRer_tr_A0A2R8QFX1_A0A2R8QFX1_DANRE_Arginine_vasopressin_receptor_2a__duplicate_b_OS_Danio_rerio_OX_7955_GN_avpr2ab_PE_3_SV_1_663
AQAEIGVLGLVLALTALGNGFVLWVL-HAPMHLFMVNLCVADLVVAFFQVLPQLVWDITE
R-FHGPDALCRSVKY-LQIVGMFASSYMIVAMTVDRHYAICCPLQTSRWNTPIMVAWGLA
FVLSLPQVFIFSQKAYVTWMTVAVFVLPALIITVCQVRIFREIHDNIYPGVTKAMSKTVR
MTLVIVLVYTICWSPFFIVQLIQGAVFTI-LASLNSCTNPWIYTA-FSSS----------
----
>Deuterostome_chordata_DanRer_tr_E7FH20_E7FH20_DANRE_Arginine_vasopressin_receptor_1Aa_OS_Danio_rerio_OX_7955_GN_avpr1aa_PE_2_SV_1_683
AKIEIAVLSVTFAVAVIGNYSVLVAI-TSRMHLFIKHLSLADLVVAFFQVLPQLCWEITF
R-FYGPDFLCRIVKH-LQVMGMFASTYMMVMMTLDRYIAICHPLK-RRSQVMIGGTWVCS
LVLSSPQYFIFSLRAYITWITAGIFLVPVLILMTCYGFICHSIRMSIRSSISRAKLRTVK
MTFVIVLAYVICWAPFFTVQMSKNTAVTL-LASLNSCCNPWIYMV-FSGHSDSSIRQHSP
KTDR
>Deuterostome_chordata_DanRer_tr_E7F1C0_E7F1C0_DANRE_Si_dkey_178o16_4_OS_Danio_rerio_OX_7955_GN_si_dkey_178o16_4_PE_3_SV_1_692
AQIEIALLSVIFLCASTLNFSLLLVL-MSRMRVFVTHLCLADLVVAFFQVCPQLMWDITD
R-FVGPDLVCRLVKY-LQVVGMFASTYMIVVMTVDRYQAICNPMV-ARWNLPVCVAWLVS
FVLSVPQLFIFSRKAYVTWTTLVIFLVPVVMVTACQVRICRALQINLYVSVSKSRIKTVK
MTVVIVLAYTVCWAPFFTVQLTETATFTI-LASLNSVANPCIYLL-FTVK----------
----
>Deuterostome_chordata_DanRer_tr_E4W698_E4W698_DANRE_Isotocin_receptor_like_1_OS_Danio_rerio_OX_7955_GN_oxtrl_PE_2_SV_1_701
AKVEVTVLVLILLLALAGNLCVLVAI-QSRMYYFMKHLSIADLVVAVFQVLPQLIWDITF
R-FYGPDFLCRLVKY-LQVVGMFASTYMLVLMSIDRCLAIWQPLR-DR--FYVLASWIIS
LLFSLPQVYIFSLKAYVTWISLTIYIIPVAILSVCYGLISYKIWQNFRKLISKAKIRTVK
MTFVIVMAYIICWTPFFFVQMREAMAFII-LASLNSCCNPWIYMF-FAGH----RN--SS
SSQK
>Deuterostome_chordata_DanRer_tr_F1Q5N3_F1Q5N3_DANRE_Arginine_vasopressin_receptor_1Ab_OS_Danio_rerio_OX_7955_GN_avpr1ab_PE_2_SV_1_712
AKMEITVLSVTFLVAVVGNLCVLLAM-SSRMHLFIKHLSLADLVVAFFQVLPQLCWEITY
R-FYGPDFLCRIVKH-LQVLGMFASTYMMVMMTLDRYIAICHPLK-RRAYIMICSTWLCS
LLLSTPQYFIFSLRAYITWITVGIFLIPVVILMICYGFICHSIWKNFKTIISRAKLRTVK
MTFVIVLAYIVCWAPFFTVQMSENAAVTL-LASLNSCCNPWIYML-FSGHSDSSIRDCSR
KSSQ
>Deuterostome_chordata_DanRer_tr_E7FGZ4_E7FGZ4_DANRE_G_PROTEIN_RECEP_F1_2_domain_containing_protein_OS_Danio_rerio_OX_7955_PE_4_SV_1_715
AQARVAATALLFVFAA-GNLALLVSV-IVNYRQLIISVIVNSIIVSLVIVNLVIVNSVTV
R-CYRQLCYCQLLSY-RQLITLLSSALILIRLSSARSPSTFSTLI-QRGYTLLLSAWSMS
TLIKSVQLFIFHTTAYNMFHFVTLYVIPLLVMSCCYTCILIEINRQLHDMIPKARMKTLK
MTLIIVLSFVVCWTPYYLLGITPEYVHHL-FGNLNTCCDPVIYGL-YTPS----------
----
>Deuterostome_chordata_DanRer_tr_A5WWC0_A5WWC0_DANRE_Arginine_vasopressin_receptor_2__like__Fragment__OS_Danio_rerio_OX_7955_GN_avpr2l_PE_3_SV_1_730
ALVKAAVLGCVFVLATCSNLFLLHAL-HTRTQLFLLHLCLADLVVAFFQVLPQLSMEITH
R-FRGSDLVCRSVKY-LQVVGMFASSYMIVAMTIDRYHAVCKPMV-FRRYVSISAAWLIS
LAFSAPQIFIFSLRIYITWITLSVFVLPAVILMFCQIKICAGIYFNMKKGISSAMLKTVK
MTFIIILVYTLCWSPFFVVQLTQGPVFVT-LASLNSCTNPWIY-----------------
----
>Deuterostome_chordata_DanRer_tr_A0A2R8QQD9_A0A2R8QQD9_DANRE_Gonadotropin_releasing_hormone_receptor_2_OS_Danio_rerio_OX_7955_GN_gnrhr2_PE_4_SV_1_732
SQVRVTLTLVLCALSACCNLAVLYSA-RSHVRLIITNLAAADLLVTFVVMPTDAVWNITL
Q-WRAGDLACRTLMF-LKLVAMYSCAFVTVVISLDRQAAILNPLS-RRNKVLLGVAWTMS
VVLSIPQVFVFHVTFYNMFTFTFLFLLPLFIMISCYTRILFEISKKMTNNIPKARMRTLK
MTVVIVLSFMVCWTPYYMLGLVSQSLSHI-FGLLNACLDPIIYGL-FTVPSSLTLKTGDD
GTKN
>Deuterostome_chordata_DanRer_tr_E4W699_E4W699_DANRE_Isotocin_receptor_like_2_OS_Danio_rerio_OX_7955_GN_oxtr_PE_2_SV_1_739
AKVEVTVLALVLFLALAGNLCVLIAI-QSRMYYFMKHLSIADLVVAVFQVLPQLIWDITF
R-FYGPDILCRLVKY-LQTVGMFASTYMLVLMSIDRCMAICQPLR-DR--CYVICSWALS
LLFSIPQVYIFSLKAYITWISLTIYIIPVTILSVCYGLISFKIWQNFKKLISKAKITTVK
MTFVIVLAYIVCWTPFFSVQMREAMPFII-LASLNSCCNPWIYMF-FAGHPEQDSR--ST
SSQR
>Deuterostome_chordata_DanRer_tr_A3QJZ0_A3QJZ0_DANRE_Gonadotropin_releasing_hormone_receptor_4__Fragment__OS_Danio_rerio_OX_7955_GN_gnrhr4_PE_2_SV_1_762
AKVRVIITFTLCAVSAVCNLGVLWAA-KSHVRILIMNLTVADLLVTFIVMPVDAAWNITV
Q-WLAGDLACRLLMF-LKLVAMYSCAFVTVVISLDRQSAILNPLA-KKNKIMLSVAWAMS
VVLSVPQMFLFHNTIYNMFTFICLFLIPLAIMICCYTRILVEISRRMTSNIPKARMRTLK
MSIVIVTSFIVCWTPYYLLGLVSHSLTHM-FGLFNAILDPITYGL-FTIHSPFRMKTGTD
PKQN
>Deuterostome_chordata_DanRer_tr_A0A0R4ISN1_A0A0R4ISN1_DANRE_Gonadotropin_releasing_hormone_receptor_1_OS_Danio_rerio_OX_7955_GN_gnrhr1_PE_3_SV_1_767
ARYRVVATLVLFVFAAVSNLSVLISVLASHLRPLIASLASADLVMTFVVMPLDAIWNITV
Q-WYAGDAMCKLLCF-LKLFAMHSAAFILVVVSLDRHHAILHPLE-RRNRRMLLAAWILS
VLLASPQLFIFRATAYNMFHFVTLYVFPLLVMSFCYTRILVEINRQMPDMIPKARMKTLK
MTIIIVASFVVCWTPYYLLGITPEYVHHA-FGNLNTCCDPVIYGF-FTPSDRLSARSGDQ
PSGQ
>Deuterostome_chordata_DanRer_tr_A0A2R8QNI4_A0A2R8QNI4_DANRE_AVPR_V2_OS_Danio_rerio_OX_7955_GN_avpr2aa_PE_3_SV_1_787
AQAEIGILGLVLALTTLGNSFILWVL-NAPMHQFMVNLCVADLVVGFFQVLPQMLWDITE
R-FQGPDVLCRSVKY-LQIVGMFASSYMIVAMTVDRHNAICCPLQVSRWNTPIMVAWGLS
LILSVPQVFIFSRKAYVTWMTVAVFVLPTFIITVCQVRIFKEIHDNIYTGVSKAMSKTVK
MTLVIVLVYTVCWSPFFIVQLDQGVAFTI-LASLNSCTNPWIYTA-FSSS----------
----
>Deuterostome_chordata_Ggallus_tr_F1NV74_F1NV74_CHICK_G_PROTEIN_RECEP_F1_2_domain_containing_protein_OS_Gallus_gallus_OX_9031_GN_AVPR2_PE_3_SV_1_790
AQVEIAVLGVIFLTASVGNFILILVL-LSRMYVFMLHLSIADLVVAFFQVLPQLIWDITD
V-FIGPDFLCRIIKY-LQLLGMFASTYMIVVMTVDRYQAVCYPMV-ALWNIPICTSWSVS
LILSLPQVFIFSKRAYVTWIFVVIFFIPSTILITCQVKICKIIKRNIYNCISKAMIKTVK
MTIVTVVAYVLCWSPFFIAQLTEGSAFTI-LGNLNSCTNPWIYMY-FCGH----------
----
>Deuterostome_chordata_Ggallus_tr_F1NVW1_F1NVW1_CHICK_G_PROTEIN_RECEP_F1_2_domain_containing_protein_OS_Gallus_gallus_OX_9031_GN_AVPR1B_PE_3_SV_4_797
ARAEVGVLAAILLVATTGNLAVLLAV-LSRMHLFVLHLALSDLGVALFQVLPQMLWEVTY
R-FAGPDLLCRAVKY-LQVLSMFASTYMLMAMTLDRYVAVCHPLR-RQPCTMVGAAWLLS
CLLSTPQIFIFSLRAYITWTTLCIFLLPVGILTACYSLICREICKNLKRAISRAKIRTVK
MTFVIVVAYVACWAPFFSMQMSADAAFTI-LASLSSCCNPCIYMF-FSGRGSLCSRPLHR
GSGT
>Deuterostome_chordata_Ggallus_tr_A0A1D5NXS1_A0A1D5NXS1_CHICK_G_PROTEIN_RECEP_F1_2_domain_containing_protein_OS_Gallus_gallus_OX_9031_GN_AVPR1A_PE_3_SV_2_824
AKLEIAVLAVTFAVAVLGNGSVLLAL-ASRMHLFIRHLSLADLVVAFFQVLPQLCWEVTH
R-FHGPDGLCRVVKH-LQVFGMFASAYMLVAMTADRYIAVCHPLK-KRSYAMIAAAWALS
LLLSTPQYFIFSLRAYITWITGGIFVAPVLILATCYGFICFRIWRSARKTISRAKIRTVK
MTFVIVSAYVVCWAPFFTIQMSENTATTV-LASLNSCCNPWIYMF-FSGHSNSNSRPH-S
KSTS
>Deuterostome_chordata_Ggallus_tr_B5G4W1_B5G4W1_CHICK_Type_1_III_gonadotropin_releasing_hormone_receptor_hexahelical_variant_OS_Gallus_gallus_OX_9031_GN_GNRHR1_III_PE_2_SV_1_827
------------AAAAGCNVAVLRAA-RSHIRVLLRHLAAADLLVTVVVMPLDAIWNITL
Q-WRAGDLACRLLMY-LRLLAMYASAFVTVVISLDRQAAILRPLA-CRNRAMLRAAWMLS
AALAVPQLFLFHTTLYNMLSFSCLFLLPLLIMVCCYTRILLEISRRMGSNIPRARLRTLK
MSLVIVSSFILCWTPYYLLGLVPPSLSHI-FGLFNACLDPITYGL-FTIPSSLRGRTGAG
SCQS
>Deuterostome_chordata_Ggallus_tr_F1NN71_F1NN71_CHICK_G_PROTEIN_RECEP_F1_2_domain_containing_protein_OS_Gallus_gallus_OX_9031_GN_CGNRH_R_PE_3_SV_3_848
AKVRVAITAVFFLLAACSNTAVLGSL-KCHVRPLILSLALADLLVTVAVMPLDAAWNVTV
Q-WYGGDLSCKLLNF-LKLFAMYAAALVLVVISLDRHAAVLQPFA-RRNGLLLRAAWLGS
VLLASPQLFLFHVTVYNMFTFTTLYITPLSIMIVCYVRIIWEISKQLKDHISKARMKTLK
MTIVIVASFIICWTPYYLLGLMPEYINHS-FGLLHTCTDPIIYGL-YTPSSEKTTK-DVN
GQVT
>Deuterostome_chordata_Ggallus_tr_Q5D7U5_Q5D7U5_CHICK_Oxytocin_like_receptor_OS_Gallus_gallus_OX_9031_GN_OXTR_PE_3_SV_1_868
AKVEVTVLCLILFLALSGNLCVLLAI-HSRMYFFMKHLSIADLVVAVFQVLPQLIWDITF
R-FYGPDFLCRLIKY-LQVVGMFASTYMLLLMSLDRCLAICQPLR-DR--VSVLLTWLLC
LLVSIPQIHIFSLKAYVTWITLMVYIIPVLMLSVCYGLISFKIWQNVKRLISKAKIRTVK
MTFIIVLAFIVCWTPFFFVQMQEASPFII-LASLNSCCNPWIYML-YTGHELSVGR---S
SSQR
>Deuterostome_chordata_Ggallus_tr_A0A1D5PKZ0_A0A1D5PKZ0_CHICK_Neuropeptide_S_receptor_OS_Gallus_gallus_OX_9031_GN_NPSR1_PE_2_SV_2_877
KTEQLVTLWILFIVTIAGNAIVLFST-KSRMTFFVTQLAITDSFTGLINIMTDIIWRYTG
D-FMAPDIVCRVVRY-LQVVLLYASTYVLVSLSIDRYHAIVYPMK-RQAKVLIGVAWSLS
FLFSIPTLIIFGKIPYMTVVAFLVYFIPLIIISVIYSIVIRTIWMKSKGFISRAKVKAIK
YSIVIVLAFALCWSPYFLFDIERFYASVI-LPALNSAINPLIYCL-FSNHLEGTFR----
----
>Deutero_Chord_Hsap_sp_P30518_V2R_HUMAN_Vasopressin_V2_receptor_OS_Homo_sapiens__Human__OX_9606_GN_AVPR2_PE_1_SV_1_898
ARAELALLSIVFVAVALSNGLVLAAL-WAPIHVFIGHLCLADLAVALFQVLPQLAWKATD
R-FRGPDALCRAVKY-LQMVGMYASSYMILAMTLDRHRAICRPMLGAHWNRPVLVAWAFS
LLLSLPQLFIFAQRTYVTWIALMVFVAPTLGIAACQVLIFREIHASLVAHVSAAVAKTVR
MTLVIVVVYVLCWAPFFLVQLLEGAPFVL-LASLNSCTNPWIYAS-FSSS----------
----
>Deutero_Chord_Hsap_sp_P30559_OXYR_HUMAN_Oxytocin_receptor_OS_Homo_sapiens__Human__OX_9606_GN_OXTR_PE_2_SV_2_900
ARVEVAVLCLILLLALSGNACVLLAL-HSRLFFFMKHLSIADLVVAVFQVLPQLLWDITF
R-FYGPDLLCRLVKY-LQVVGMFASTYLLLLMSLDRCLAICQPLR-DR--LAVLATWLGC
LVASAPQVHIFSLKAYITWITLAVYIVPVIVLAACYGLISFKIWQNLRKLISKAKIRTVK
MTFIIVLAFIVCWTPFFFVQMKEASAFII-LASLNSCCNPWIYML-FTGHETSASK---S
SSQR
>Deutero_Chord_Hsap_sp_P30968_GNRHR_HUMAN_Gonadotropin_releasing_hormone_receptor_OS_Homo_sapiens__Human__OX_9606_GN_GNRHR_PE_1_SV_1_903
GKIRVTVTFFLFLLSATFNASFLLKL-LSRMKLLLKHLTLANLLETLIVMPLDGMWNITV
Q-WYAGELLCKVLSY-LKLFSMYAPAFMMVVISLDRSLAITRPLA-KVGQSMVGLAWILS
SVFAGPQLYIFRMAFYNFFTFSCLFIIPLFIMLICNAKIIFTLTRVLHNNIPRARLKTLK
MTVAFATSFTVCWTPYYVLGILSDPVNHF-FAFLNPCFDPLIYGY-FSL-----------
----
>Deutero_Chord_Hsap_sp_P37288_V1AR_HUMAN_Vasopressin_V1a_receptor_OS_Homo_sapiens__Human__OX_9606_GN_AVPR1A_PE_1_SV_1_914
AKLEIAVLAVTFAVAVLGNSSVLLAL-TSRMHLFIRHLSLADLAVAFFQVLPQMCWDITY
R-FRGPDWLCRVVKH-LQVFGMFASAYMLVVMTADRYIAVCHPLK-RRSRLMIAAAWVLS
FVLSTPQYFVFSMRAYVTWMTGGIFVAPVVILGTCYGFICYNIWCNVRKSISRAKIRTVK
MTFVIVTAYIVCWAPFFIIQMSENPTITI-LGSLNSCCNPWIYMF-FSGHTDSMSRPKSS
KSIK
>Deutero_Chord_Hsap_sp_P47901_V1BR_HUMAN_Vasopressin_V1b_receptor_OS_Homo_sapiens__Human__OX_9606_GN_AVPR1B_PE_2_SV_1_920
AKVEIGVLATVLVLATGGNLAVLLTL-RSRMHLFVLHLALTDLAVALFQVLPQLLWDITY
R-FQGPDLLCRAVKY-LQVLSMFASTYMLLAMTLDRYLAVCHPLR-QSTYLLIAAPWLLA
AIFSLPQVFIFSLRAYLTWTTLAIFVLPVTMLTACYSLICHEICKNLKNTISRAKIRTVK
MTFVIVLAYIACWAPFFSVQMSTNVAFTI-LGNLNSCCNPWIYMG-FNSHGSLSSRPRPE
ESPR
>Deutero_Chord_Hsap_sp_Q6W5P4_NPSR1_HUMAN_Neuropeptide_S_receptor_OS_Homo_sapiens__Human__OX_9606_GN_NPSR1_PE_1_SV_1_936
KTEQLITLWVLFVFTIVGNSVVLFST-KSRMTFFVTQLAITDSFTGLVNILTDINWRFTG
D-FTAPDLVCRVVRY-LQVVLLYASTYVLVSLSIDRYHAIVYPMK-KQARVLIVIAWSLS
FLFSIPTLIIFGKTPYMTIVAFLVYFIPLTIISIMYGIVIRTIWIKSKGLISKAKIKAIK
YSIIIILAFICCWSPYFLFDIERFYASVI-LPALNSAINPLIYCV-FSSSSRMTFR----
----
>Deutero_Chord_Hsap_sp_Q96P88_GNRR2_HUMAN_Putative_gonadotropin_releasing_hormone_II_receptor_OS_Homo_sapiens__Human__OX_9606_GN_GNRHR2_PE_5_SV_4_941
-------------------------------------------------TPWDATWNITV
Q-WLAVDIACRTLMF-LKLMATYSAAFLPVVIGLDRQAAVLNPLG-SGVRKLLGAAWGLS
FLLAFPQLFLFHTTTYNLFTFCCLFLLPLTAMAICYSRIVLSVSRPQTDNCPRVRLRALR
LALLILLTFILCWTPYYLLGMVPPSLSHI-LGLLNAPLDPLLYGA-FTLGKTVTSR-GET
KGIS
>Deuterostome_chordata_LatCha_tr_H2ZYH6_H2ZYH6_LATCH_Type_I_gonadotropin_releasing_hormone_receptor_OS_Latimeria_chalumnae_OX_7897_GN_GNRHR_PE_2_SV_1_959
GKIRVIATMFLFLTSCILNVSFLIKV-SSRMKVLLKHLMLANLLETVIVMPLDGVWNITV
Q-WYAGEFLCKVLNF-LKLFSMYAPAFMVVVISLDRCLAITRPFS-KFGKYNIHLAWTIS
LILAGPQIFVFGVTFYNLFTFGCIFVTPLLIMLVCNFKIIFTMTQVLRNNIPQARLKTLK
MTIAFATSFIICWAPYYVLGIVSDPVYHF-FGLLNPCFDPLIYGY-FSL-----------
----
>Deuterostome_chordata_LatCha_tr_H3BG77_H3BG77_LATCH_G_PROTEIN_RECEP_F1_2_domain_containing_protein_OS_Latimeria_chalumnae_OX_7897_GN_OXTR_PE_3_SV_1_966
AKVEVAVLSLILFLALTGNICVLLAI-KSRMYFFMKHLSIADLVVAIFQVLPQLIWDITF
R-FYGPDFLCRLVKY-LQVVGMFASTYMLLLMSIDRCVAICQPLR-DR--VYVFFSWFIS
LFFSIPQVHIFSLKAYVTWITLTVYIVPVVILSVCYGLIVFKIWQNVKKLISKAKIRTVK
MTFVIVLAYILCWTPFFFVQMREAFAYVI-LASLNSCCNPWIYMF-FTGHDISVSR--SS
SSQK
>Deuterostome_chordata_LatCha_tr_H3AH66_H3AH66_LATCH_G_PROTEIN_RECEP_F1_2_domain_containing_protein_OS_Latimeria_chalumnae_OX_7897_GN_GPR150_PE_3_SV_1_971
RQIRIISMTVIFVVALVGNVTVLHKI-RRKIDFLIINLALADLCVAVMTLFSQIIWEVLE
DEWMAGEVACRIFKV-SQIFGLVASSSIIAIIALERHHVIVNPLD-LPTKSLTSVAWLAA
LILSIPQAFVFKTQTYIIYGSVAVFFAPFCILCVAYTRILWTIWRKEQSSIPRAKVKTLK
MTLVIIILFIVCGLPYFIIELLDEKVIAV-FVVSNSAVNPYVYLF-FKTN-----RSETE
STVH
>Deuterostome_chordata_LatCha_tr_H3B3L1_H3B3L1_LATCH_G_PROTEIN_RECEP_F1_2_domain_containing_protein_OS_Latimeria_chalumnae_OX_7897_GN_AVPR1A_PE_3_SV_1_991
AKVEIAVLAAIFAMAVIGNSSVLLAL-ASRMHFFIKHLSLVDLAVAFFQLLPQLCWDITG
R-FLGPDYLCKIVTH-LQVLSMFISTFMLLIMTADRYIAICRPLK-KRPYVVVLIAWAVS
FILSTPQYFIFSVKAYVTWITISIFIVPVIILLTCYGSICYNISRNIKKIMSQAKLKTVK
MTFVIVLTYIVCWAPFFTIQMSVNPIVTI-LASLNSCTNPWIYMF-FSGHSDSCSRPKLN
T---
>Deuterostome_chordata_LatCha_tr_H3B085_H3B085_LATCH_G_PROTEIN_RECEP_F1_2_domain_containing_protein_OS_Latimeria_chalumnae_OX_7897_GN_LOC102364818_PE_3_SV_1_996
AMIEIAVLSLIFFCASATNSILLMTL-VSRMHVFVLHLCLADLVVAFFQVFPQLFWDITE
R-FIGPDIVCRLIKY-LQIVGMFASTYMIVVMTLDRYQAICNPMV-TRWNIPICIAWTIS
LIGSLPQVFIFSKKAYITWTALVVFILPTLIVIVCQVRIYRAIQTNLYAGVSKARIKTVK
MTVVIVVAYIACWAPFFTVQLKETAVFTI-LANLNSCTNPCIYLF-FSGQ----------
----
>Deuterostome_chordata_LatCha_tr_H3B4U2_H3B4U2_LATCH_AVPR_V2_OS_Latimeria_chalumnae_OX_7897_GN_AVPR2_PE_3_SV_1_1016
AKVEIAILVIIFACATLSNSVVLVTL-NALMHIFMVNLCIADLMVAFFQVLPQLMWDITD
R-FHGPDFLCKAVKY-LQVVGMFASSYMIMAMTFDRHQAICQPMG-SRWNIPVAVAWVSA
LLLSLPQVFIFSKKAYVTWITLMVFIGPMVFITICQVRIFKEIYNNIYSSVSSAMSKTIK
MTFVIVLVYTACCAPFFIVQLKEGVTFVL-LASLNSCTNPWIYTA-FSNS----------
----
>Deuterostome_chordata_LatCha_tr_H3BAC0_H3BAC0_LATCH_Gonadotropin_releasing_hormone_receptor_1_OS_Latimeria_chalumnae_OX_7897_PE_3_SV_1_1018
ARVRVIVTFCFFFMAACSNLAVLYSV-KSHIRILILSLTIADLMITFIVMPLDAIWNTTV
Q-WYAGDMACKVLNF-LKLFAMYSSALVLVVISLDRHSAILNPFS-HRNKIMLSIAWVTS
VLLASPQLFIFRLTVYNMFTFTTLYITPLTVMMICYARILWEISKQMKDHFSKARMKTLK
MTIVIVASFIVCWTPYYLLGLTPEYVNHT-FGLLHTCSDPIIYGL-YTPS----------
----
>Deuterostome_chordata_LatCha_tr_H3B0A3_H3B0A3_LATCH_G_PROTEIN_RECEP_F1_2_domain_containing_protein_OS_Latimeria_chalumnae_OX_7897_GN_GNRHR_PE_4_SV_1_1020
SKVRVGITFVLFVVSACLNLAVLHAA-KSHVRMLIINLCCTDLLVTFVVMPLDALWNTTV
Q-WYAGNPACKLLMF-FKLFSMYSCAFVTTVISIDRYCIILYPLT-QRNRIILISAWVLS
ATLAVPQLIFFHTKAYFLFTFLWLFLLPFIIMIFCYTCILISITRKMKNYIPVVRMKTLK
MTIVLISTFIVCWTPYYVLGFVPESINHV-FGLLNSSLDPLV------------------
----
>Deuterostome_chordata_LatCha_tr_H3B2P1_H3B2P1_LATCH_G_PROTEIN_RECEP_F1_2_domain_containing_protein_OS_Latimeria_chalumnae_OX_7897_GN_LOC102346610_PE_4_SV_1_1030
AKVRVAITFLLFLSSACFNLAVLWTV-KSHVKVLIMNLAVADLLVTFIVMPLDASWNITV
Q-WYGGDLSCRILMF-LKLAAMYSSAFVTAVISIDRHSAILNPLG-KKNKIMLCMAWVLS
VLLAIPQFFVFHMTLYNMFTFTCLFLLPLLIMVFCYSRILLEISRKMKNNIPKARMRTLK
MSIIIVLTFIVCWTPYYLLGIVPESLSHI-FGLFNACLDPLIYGL-FTVQSTTHAKRSST
KEIN
>Deuterostome_chordata_LatCha_tr_H3B0W8_H3B0W8_LATCH_G_PROTEIN_RECEP_F1_2_domain_containing_protein_OS_Latimeria_chalumnae_OX_7897_GN_AVPR1B_PE_3_SV_1_1041
AKVEVGILAAILVMATVGNLGVLLAM-MTRMHLFITHLGLTDLVVALFQVLPQLIWKVTY
R-FYGTDFICRTVKY-LQVLSMFASTYMLIMMTVDRYIAVCHPLK-KQAYIMISATWFLS
SILSIPQLFIFSLKAYITWTTLSIFIVPVAILIVCYSLICYEISKNLKRTISRAKIRTVK
MTFVIVFTYIACWSPFFSVQMSSDFAYTI-LASLSSCCNPWIYMF-FSGHGSLSSR----
----
>Deuterostome_chordata_LatCha_tr_H3BFP0_H3BFP0_LATCH_G_PROTEIN_RECEP_F1_2_domain_containing_protein_OS_Latimeria_chalumnae_OX_7897_GN_GNRHR1_III_PE_4_SV_1_1043
AKARVIITFVLCAVSTFCNVAVLWVA-KSHVRVLILNLTAADLLVTFIVMPLDATWNITV
Q-WQGGDVACRVLMF-LKLMAMYSCAFVTVVISVDRHSAILNPLA-KKNKIMLTVAWIMS
ILLSVPQVSLFHTTIYNMFTFVCLFLLPLFIMVFCYTRILVEISKRMSDHIPKARMRTLK
MSIVIVTSFIVCWTPYYLLGLVSHSTTHM-FGLFNTCLDPITYGF-FTIHSSFRMK----
----
>Deuterostome_chordata_LatCha_tr_H3APC8_H3APC8_LATCH_G_PROTEIN_RECEP_F1_2_domain_containing_protein_OS_Latimeria_chalumnae_OX_7897_GN_LOC102358784_PE_4_SV_1_1045
RRSRLISLVVLFVMSMVGNLLVTLKI-NRRVDVLFLNLAAADLCVALMTLLSQIIWEGFQ
DVWLAGDVTCRLVKV-AQIFGLVASSNMIVVVALERQRAIVSPLH-LPIRKLCVFAWGCA
LLLSSPQAFVFKVQVYIIYGAVVVFFIPFCILCFTYSRILWTIWSKESSFLPKAKVKTLK
MTLVIILCFIVCGLPYFVIEMLDEEVTAV-FVVSNSVVNPFVYLF-FNSKVVSSGR----
----
>Deuterostome_chordata_Mmus_sp_Q8BZP8_NPSR1_MOUSE_Neuropeptide_S_receptor_OS_Mus_musculus_OX_10090_GN_Npsr1_PE_2_SV_1_1083
KTEQLITLWVLFVVTIVGNSVVLFST-KSRMTFFVTQLAITDSFTGLINILTDIIWRFTG
D-FMAPDLVCRVVRY-LQVVLLYASTYVLVSLSIDRYHAIVYPMK-KQAKVLIGIAWSLS
FLFSIPTLIIFGKTPYMTIVAFLVYFIPLAIISVIYGLVIRTIWMKSKGLISKAKIKAIK
YSIVIILAFICCWSPYFLFDIERFYASVI-LPALNSAINPLIYCI-FSSSSRMTYR----
----
>Deuterostome_chordata_Mmus_sp_P97926_OXYR_MOUSE_Oxytocin_receptor_OS_Mus_musculus_OX_10090_GN_Oxtr_PE_2_SV_2_1086
ARVEVAVLCLILFLALSGNACVLLAL-HSRLFFFMKHLSIADLVVAVFQVLPQLLWDITF
R-FYGPDLLCRLVKY-LQVVGMFASTYLLLLMSLDRCLAICQPLR-DR--LAVLATWLGC
LVASVPQVHIFSLKAYVTWITLAVYIVPVIVLAACYGLISFKIWQNLRKLISKAKIRTVK
MTFIIVLAFIVCWTPFFFVQMKEASAFII-LASLNSCCNPWIYML-FTGHETSISK---S
SSQR
>Deuterostome_chordata_Mmus_sp_Q01776_GNRHR_MOUSE_Gonadotropin_releasing_hormone_receptor_OS_Mus_musculus_OX_10090_GN_Gnrhr_PE_2_SV_1_1094
GKIRVTVTFFLFLLSTAFNASFLLKL-LSRMKVLLKHLTLANLLETLIVMPLDGMWNITV
Q-WYAGEFLCKVLSY-LKLFSMYAPAFMMVVISLDRSLAITQPLA-KLEQSMISLAWILS
IVFAGPQLYIFRMAFYNFFTFGCLFIIPLLIMLICNAKIIFALTRVLHNNIPRARLRTLK
MTVAFATSFVVCWTPYYVLGIVSEPVNHF-FAFLNPCFDPLIYGY-FSL-----------
----
>Deuterostome_chordata_Mmus_sp_O88721_V2R_MOUSE_Vasopressin_V2_receptor_OS_Mus_musculus_OX_10090_GN_Avpr2_PE_2_SV_1_1098
VRAELALLSTIFVAVALSNGLVLGAL-WAPMHVFISHLCLADLAVALFQVLPQLAWDATD
R-FHGPDALCRAVKY-LQMVGMYASSYMILAMTLDRHRAICRPMLGARWNRPVLVAWAFS
LLLSLPQLFIFAQRAYVTWIALMVFVAPALGIAACQVLIFREIHASLVAHVSAAMAKTVR
MTLVIVIVYVLCWAPFFLVQLLERPPFVL-LASLNSCTNPWIYAS-FSSS----------
----
>Deuterostome_chordata_Mmus_sp_Q9WU02_V1BR_MOUSE_Vasopressin_V1b_receptor_OS_Mus_musculus_OX_10090_GN_Avpr1b_PE_3_SV_1_1126
AKVEIGILATVLVLATGGNLAVLLIL-RSRMHLFVLHLALTDLGVALFQVLPQLLWDITY
R-FQGSDLLCRAVKY-LQVLSMFASTYMLLAMTLDRYLAVCHPLR-QSTYPLIAAPWLLA
AILSLPQVFIFSLRAYITWTTMAIFVLPVVVLTACYGLICHEIYKNLKSTISRAKIRTVK
MTFVIVLAYIACWAPFFSVQMSTNVAFTI-LGNLSSCCNPWIYMG-FNSHSSLASRPKPA
GSLK
>Deuterostome_chordata_Mmus_sp_Q62463_V1AR_MOUSE_Vasopressin_V1a_receptor_OS_Mus_musculus_OX_10090_GN_Avpr1a_PE_1_SV_1_1135
AKLEVTVLAVIFVVAVLGNSSVLLAL-TSRMHLFIRHLSLADLAVAFFQVLPQLCWDITY
R-FRGPDWLCRVVKH-LQVFAMFASSYMLVVMTADRYIAVCHPLK-RRSRLMIAASWGLS
FVLSIPQYFIFSVRAYVTWMTSGVFVVPVIILGTCYGFICYHIWRNVRKSISRAKIRTVK
MTFVIVSAYILCWTPFFIVQMSENPSTTI-LASLNSCCNPWIYMF-FSGHSDSMSRPKSS
KSIR
>Deuterostome_chordata_PetMar_tr_S4RZU4_S4RZU4_PETMA_G_PROTEIN_RECEP_F1_2_domain_containing_protein_OS_Petromyzon_marinus_OX_7757_PE_3_SV_1_1138
AKVEITILAIILCAAVVGNACVLLAL-TSRMHLFIMHLSIADLVVAFFQVLPQLIWEVTF
R-FNGSDILCRTVKY-LQILGMFASTYMLI--------------R-TQSYMMILVSWLVS
FLFSVPQAYIFSLKAYVTWTAVAVFVAPVAVLLWCYGMITAEIWRNMRRNISKAKIRTTK
MTFVIIVVYVFCWTPFFLVQMFEGSAFTI-LASLNSCTNPWIYMF-FSGH----------
----
>Deuterostome_chordata_PetMar_tr_S4RY29_S4RY29_PETMA_Gonadotropin_releasing_hormone_receptor_4_OS_Petromyzon_marinus_OX_7757_PE_4_SV_1_1143
TQFRVISTFALFIFAAISNLTVLCTI-KSHVRILIVNLTTADLLITFIVMPLDAVWHITT
Q-WYAGEFACRLLMF-LRLLAMYSSAFITVVISLDRHSAILNPLG-AKNKTMLSVAWVLS
VLLAVPQLFLFHVNLYYMFTFVFLFILPLFIMIFCYCRILLEISKRMR------------
------------------------------------------------------------
----
>Deuterostome_chordata_PetMar_tr_S4R843_S4R843_PETMA_G_PROTEIN_RECEP_F1_2_domain_containing_protein_OS_Petromyzon_marinus_OX_7757_PE_3_SV_1_1144
AKVEIALLSIILFVAIVGNVCVLLAL-TSRMHLFIMHLSIADLVVAFFQVLPQLIWKITY
R-FNGSDFLCRAIKY-LQILGMFASTYVLIMMGLDRYIAICHPLR-KQSYQMIFVSWFLS
MLFSLPQAFIFSMKAYITWMTGSVFIIPVIILIWCYGMITFAIWKNIKRSISKAKIRTAK
MTFVIIMVYIICWTPFFFVQMNKSIPFAI-LASLNSCTNPWIYMF-FSGHASDSSRQHEE
ASSR
>Deuterostome_chordata_PetMar_tr_S4RF42_S4RF42_PETMA_Si_dkey_178o16_4_OS_Petromyzon_marinus_OX_7757_PE_3_SV_1_1153
ARAEVAVLFAMFACTTLGNSVLLTAL-ASRMHVFMVHLCLADLVVAFFQVLPQLAWDITD
V-FLASDFACRFIKY-MQIVGMFASTYMIVGTTVDRYQAVCFPMV-AYWNAPVCAVWVVS
LLLSVPQAVIFAKKAYITWMAMAIFVVPTAVLVWCQTKICRVIRLNIYTGVSRAMVKTVK
MTLVIVIVYVLCWSPFFVAQLFEDASVVRHLAFVKRCCG-WITRI----------R----
----
>Deuterostome_chordata_PetMar_tr_S4RAT8_S4RAT8_PETMA_Si_dkey_178o16_4_OS_Petromyzon_marinus_OX_7757_PE_3_SV_1_1161
ARAEVTVLGLIFVLATSGNATLLVSL-ASRMHAFLVHLSVADLVVAFFQVLPQLAWDVTD
A-FQASNGVCKVVKY-LQVVGMFASAYMIVAMTVDRFQAVCYPMV-SRWNGLVCAAWATS
LALSTPQIFIFSLKAYVTWVTLAVFVLPTLAVVICQAQICRIIRLNLYTGISRAMINTVR
MTLVIVLVYVACWAPWFTVQLKEGPTFVI-LGNLNSCTNPWIYLW-FAGG----------
----
>Deuterostome_chordata_PetMar_tr_S4RT81_S4RT81_PETMA_Oxytocin_receptor_OS_Petromyzon_marinus_OX_7757_PE_3_SV_1_1170
AAAEIALLAAIVAVAIAGNGSVLLAL-ASRMNLFVKHLSVADLAVAAFQVLPQLSWDVTF
R-FRGPDALCRLVKY-LQVVGMFASTYVLT-------------LR-KQAHAMVACAWALS
ALLSTPQVVIFSLRAYVTWITVSVYVAPVLILAACYGAILLEICRNLRRCISRAKVRTIK
MTLVIIVVYVVCWTPFFVIQMSSDPTYTI-LSSLNSCTNPWIYMS-FSGHCRTPTRPATA
AGGT
>Deuterostome_chordata_PetMar_tr_S4S1H0_S4S1H0_PETMA_G_protein_coupled_receptor_150_OS_Petromyzon_marinus_OX_7757_GN_GPR150_PE_2_SV_1_1171
ARVRVCVTLILLLASATLNGMVLRSA-GSHVRLLMLHLSAADLLFTLLVMPLDAAWNVTL
Q-WRAGDAACRLLMF-LKLFAMYASAFVTAVISLDRYSAVVNPLA-RRSRVTLCLAWALS
AVLALPQV----------------------------------------------------
------------------------------------------------------------
----
>Deuterostome_chordata_Xtro_tr_F6WKZ2_F6WKZ2_XENTR_Gonadotropin_releasing_hormone_receptor_OS_Xenopus_tropicalis_OX_8364_GN_gnrhr_PE_2_SV_3_1186
AKIRVAITCILFVFSTCFNVAALWTI-KSHIRILIINLVAADLFITLVVMPLDAVWNVTL
Q-WYAGDLACRVLMF-LKLAAMYSSAFVTVVISLDRQAAVLNPLG-KKNKIMLCVAWSLS
YLLAIPQLFVFHTTIYNMFTFFCLFLLPLLIMVFCYARILMEITHKMKNNIPRARMRTLK
MSLVIVLTFIVCWTPYYLLGIVPPSLSHI-FGLLNTCLDPIIYGL-FTIHTTVPMKGYGL
HSGK
>Deuterostome_chordata_Xtro_tr_A9XCD9_A9XCD9_XENTR_Type_2_nmI_gonadotropin_releasing_hormone_receptor_OS_Xenopus_tropicalis_OX_8364_GN_GNRHR2_nmI_PE_2_SV_1_1207
AKVRVGVTCCFFLIASFSNVAVLCSI-KSHLRVLILSLSVADLLVTFLVMPLDALWNVMV
Q-WYAGELSCKVLNF-GKLFAMYSAALVLVVISLDRHWAILYPLS-QRNRIMLWTAWITS
LLLASPQLFLFRLTAYNMFTFCTLFVTPLVVMIVCYTRILWEIGKQMKDLISKARLKTLK
MTLVIVVSFMVCWTPYYLLGLTPEYLNHS-FGLLHTCTDPLVYGL-YTPSSELNIKTSME
GPMS
>Deuterostome_chordata_Xtro_tr_F7C7K9_F7C7K9_XENTR_Oxytocin_receptor_OS_Xenopus_tropicalis_OX_8364_GN_oxtr_PE_3_SV_3_1223
AKVEVAVLALILFLALAGNICVLIAI-HSRMYFFMKHLSIADLVVALFQVLPQLIWDITF
R-FYAPDFVCRIVKY-LQVVGMFASTYMLLLMSLDRCLAICQPLR-DC--VYVVLTWILS
FLLSVPQIHIFSLKTYITWITITVYILPVMILSVCYGLISYKIWQNIRRLISKAKIRTVK
MTFIIVLAYIVCWTPFFFVQMKEDSLFII-LGSLNSCCNPWIYML-FTGHDMSTSR---S
SSQK
>Deuterostome_chordata_Xtro_tr_A0A6I8QG78_A0A6I8QG78_XENTR_Arginine_vasopressin_receptor_2__nephrogenic_diabetes_insipidus__gene_2_OS_Xenopus_tropicalis_OX_8364_GN_avpr2_2_PE_3_SV_2_1225
AYVEISVLGVIFMVASAGNLTLILVL-LSRMYVFMLHLSLADLVVAFFQVLPQMIWDITD
V-FFGPDPMCRLIRY-LQLVGMFASTYMIVVMTLDRFQAICYPMV-ALWNAPICASWCIS
LLFSIPQVFIFSKKAYVTWIFVAIFFIPINILIVCQIKICRTIKTNIYNCISKAMIKTVK
MTVVTVVAFFLCWTPFFIVHLTEGAAFTI-LGNLNSCANPWIYMY-FSGH----------
----
>Deuterostome_chordata_Xtro_tr_F6XX21_F6XX21_XENTR_Gonadotropin_releasing_hormone_receptor_2__pseudogene__OS_Xenopus_tropicalis_OX_8364_GN_gnrhr2_PE_2_SV_2_1227
AKARVIITFVIFALSAFCNLAVVWAS-RSHVRILILNLTTADLLVTFIVMPLDAIWNITV
Q-WQAGDLACRILMF-LKLLSMYSCAFVTVVISIDRQSAILNPLG-KRNKIMLSVAWLMS
ILLSLPQLFLFHTTVYNMVSFVCLFLLPLLIMISCYSRILIEISRRMSNNIPKARMRTLK
MSIVIVSSFIICWTPYYLLGLVSQSLTHI-FGLVNACLDPITYGL-FTIHSSFRAKQGYN
GSSN
>Deuterostome_chordata_Xtro_tr_F6XF22_F6XF22_XENTR_AVPR_V2_OS_Xenopus_tropicalis_OX_8364_GN_avpr2_PE_3_SV_4_1230
AQWNIAMLAVIFSFATFGNCLVLFTL-NALMHTFMIHLCLADLVVSFFQVLPQLVWDITD
R-FRGPDVLCRGVRY-LQVVGMYASSYMIVAMTFDRHQAICRPMM-ARWNIPVSLAWLAS
AIFSLPQGFIFSRKAYVTWITLAVFILPALFIATCQVLIFREIHNSINTGVSSAMAKTVR
MTLVIVLVYVVCWAPFFIAQLAGSSAIKV-LASLNSCTNPWIYTI-FSSS----------
----
>Deuterostome_chordata_Xtro_tr_A0A6I8Q3X7_A0A6I8Q3X7_XENTR_Neuropeptide_S_receptor_1_OS_Xenopus_tropicalis_OX_8364_GN_npsr1_PE_3_SV_2_1240
KMEQLITLWILFIVTIFGNSVVLYLT-KSRMTFFVTQLAITDYLTGIISISVNIIWRFTG
E-FMAPEIVCKTVRY-LQVVLLYASTYVLVSLSIDRYHAIVHPMK-KQAKVLIAVSWTLS
FLFSIPTFIIFGKTPYMTIVALLVYFIPLIIISVIYFIVIRTIWVKSKGLISKAKMKAIK
YSIVVILAFILCWSPYFLFDIERFYASVI-LPFLNSAINPIIYCV-FSNRLGGTIR----
----
>Deuterostome_chordata_Xtro_tr_F7EHY9_F7EHY9_XENTR_Arginine_vasopressin_receptor_1B_OS_Xenopus_tropicalis_OX_8364_GN_pcdh1_PE_3_SV_3_1248
AKAEVALLGAILVITTGSNLIVLFAI-MTRMHLFIVHLTFTDLAVALFQILPQMIWDITF
R-FIGSDILCRAVKY-TQVMSMFASTYMLMMMTIDRYIAVCHPLK-KQAYLMIGGTWILS
CILSLPQIFIFSMKAYITWITVSIFFVPVGILLLCYSLICCEICKNLKRTISRAKIRTVK
MTFVIVLSYILCWTPFFSVQMSTDFAFTI-LASLSSCSNPWIYMC-YNSPGSVSSRNGTC
NSIR
>Deuterostome_chordata_Xtro_tr_F7B836_F7B836_XENTR_Arginine_vasopressin_receptor_1A_OS_Xenopus_tropicalis_OX_8364_GN_avpr1a_PE_3_SV_3_1259
AKIEIAILAIIFVAAVLGNCSVLIGL-TSRMHLFIKHLSLADLAVAFFQVLPQLCWEVTY
R-FRGPDILCRIVKH-LQVFGMFASAYMLVVMTADRYIAICHPLK-KRSYVMIISAWIIS
FLLSIPQYFIFSFRAYITWMTASIFVVPVAILTTCYGFICYNIWRNIQKTISRAKIRTVK
MTLVIVTAYILCWAPFFIVQMSEDIATTV-LGSLNSCCNPWIYMF-FSGHSDSSTRPKSS
KSIK
>Protost_Ecdysozoa_Bomb_mori_trB3XXN9B3XXN9_BOMMONeuropeptidereceptorA26OSBombyxmoriOX7091GNBNGRA26PE2SV1_1277
DAAQFTVMWILFVSIVVLNSSVIAAL-KSRMNFFIMQLAIADLFVGLTYVFPDILQKIII
A-WYAGEFMCKTVKF-LQAVVMYASTYVLVALSIDRCDAITNPMN-NRARVLVVSAWLIS
VIFSIPLFILYEVRIWVTLVSMMIFILPALTIAACYAVIVLTIWTKSKGLIPRAKIKSVK
MTFVIVFVFVLCWSPYIVFDLHYSAIATL-LAPLNSAANPLICCM-FSPYSSTHARPQS-
----
>Protost_Ecdysozoa_Bomb_mori_trB3XXP1B3XXP1_BOMMONeuropeptidereceptorA28OSBombyxmoriOX7091GNBNGRA28PE2SV1_1278
QNFVIGVYSILLVIGAVGNVAVLISL-KSRVSLLMTHLVIADMIVIFYFIPLEIGWRKTN
A-WLAGNVACKFLQV-FRGFGLYLSSNVLVCISVDRFFAIIYPLR-KRSKMMLYVAWAFA
LLLSLPQSAVFRVLAYNVICLSAMYFVPLLVITICYLCIFYKISRNSKRPLVRARRRTLR
MTVTIVTVFACCWFPYATMTLVPKRLQDF-MAVSNSCMDPLVYGS-YTVDSRKRVR-NPR
DDLT
>Protost_Ecdysozoa_Bomb_mori_trB3XXP3B3XXP3_BOMMONeuropeptidereceptorA30OSBombyxmoriOX7091GNBNGRA30PE2SV1_1279
QSAQLAILWILLVTIVAGNATVVLAL-KSRMNFFIMQLAIADLLVGLISVLPDLIQRVTI
T-WLAGSITCKMMKY-LQGVVTYSSTYVLVALSVDRCDAITHPMN-RRARALILCAWLLS
FFFCIPMLLLFNERIWMTSVFVSLFVAPALIISACYGVIVVTIRQKSHGIIPKAKIKTVK
MTFVIVFVFVLCWSPYMIFDLVNVAIASL-LAPLNSAANPVIYFI-FSNRLTSSHRPKPR
VQHR
>Protost_Ecdysozoa_Bomb_mori_trQ8T6U9Q8T6U9_BOMMOAKHreceptorOSBombyxmoriOX7091GN692603PE2SV1_1280
HMVSMTVYSVLMVISATGNLTVLYQL-ASRLDILLMHLAVADLMVTFLMMPLEIAWAGTV
Q-WFAGDLMCRVMMF-TRTFGLYLSSFVLICIAVDRYYAILKPLN---VRRAIIVAWVCA
GLASLPQSFIFHVFAYFLVNMILMYVIPLVSTLYCSCAALFEIIRRANGLLGRARARTLK
MTVTIVLVFFTCWSPYYCYCLLDPALQKA-FSCTNSCANPIVYGV-FNRNAATLSRANQN
GPQK
>Protost_Ecdysozoa_Bomb_mori_trB3XXN4B3XXN4_BOMMONeuropeptidereceptorA21OSBombyxmoriOX7091GNBNGRA21PE2SV1_1294
TVIRASVLSAMAFLSFIGNVATIISI-WTAIYSLIFQLSIADLLVTIFCIAGEAAWSFAV
Q-WYAGNIGCKLFKF-LQMLALYLSTFVLVLIGVDRWLAVKYPMK-TRSGRLVIIAWVLS
VILSIPQAVVFRVQAYTTLSLVFMFILPLIILVSTYVSTVRTIAQSEKRLIDRAKMKSLR
MSVVIVAAFLIWWTPYYVMMIQSEELLNG-FGMSNSLVNPIIYGA-FHLWASILRRTSSV
RLTT
>Protost_Ecdysozoa_Bomb_mori_trB3XXP2B3XXP2_BOMMOACPreceptorOSBombyxmoriOX7091GNBNGRA29PE2SV1_1297
QGPVLATYAILLAIGGVCNIAVLVKL-KSRVDMLMTHLALADVCVTCGVIPLEIGWKYTN
A-WLGGNFLCKLLLV-LRAFGLYLSSNVLVCISIDRFFAVIYPLR-RRSRQMLYCAWVGA
LACSLPQSMVFRVVAYNVFCMCAMYFLPLIVITVCYVCIFCEIRKSSKSLLERARRRTLR
MTVTIVSVFALCWLPYAIMAMVSRRIQDL-MAVSNSCMNPLVYGS-YTLDKNIRTRTAVP
ERLE
>Protost_ecdy_Cele_tr_O44731_O44731_CAEEL_G_PROTEIN_RECEP_F1_2_domain_containing_protein_OS=Caenorhabditis_elegans_OX=6239_GN=gnrr_1_PE=3_SV=1_1312
VLSIVFTYLALFILAFVGNVTMFLIL-VRRVHSLLLHMNIAHLLVTLVVMPKEILHNYMV
A-WFAGDVMCRICKF-FDVFAISLSMNVLICITLDRFYSIFFPLY-KSVQRMVSFAWTIS
FVTSAPQLYLFKTFFFSIVNIIQVYIAPLFVTVVCYSLILWRISRKSKNNLEKAKSRTLK
MTFVIVLAFIFCWTPYSILMFIPKDIRKF-FAVLNSAISPYLYGY-FSFDNQVTERPSSS
GIDK
>Protost_ecdy_Cele_sp_O62169_NTR2_CAEEL_Nematocin_receptor_2_OS=Caenorhabditis_elegans_OX=6239_GN=ntr_2_PE=2_SV=1_1313
IYFLVVYQTAVMIVSLLGNLFLLFVI-VSPVQLLIIHTCVADLLFALLSLGTEILTLRTY
PQYYGSNFVCKLMRY-VQMFPMYASPFLLVAISADRYQAICRPLAYRRPNWMAAIAWGLA
LVLSIPQFFVWTKITYVIMFNTLAWLLPSILAAVFYYCVCKAVRLSSTSEFDRKRVQTVR
LTITIVACNFFLWMPFCLINVSHIMFINY-LGNLNSCLNPWIYIL-FNRSTAFSNRATDS
TSLK
>Protost_ecdy_Dappu_tr_E9HG37_E9HG37_DAPPU_Putative_vasopressin_oxytocin_receptor_OS_Daphnia_pulex_OX_6669_GN_DAPPUDRAFT_290621_PE_3_SV_1_1330
ASVEISTLSVILVLAVTSNLTMLIAIPLSRMYFFMMHLSLADLLVALFNILPQLAWDITY
R-FQGGDVLCRFVKY-AQVMTLYLSTYILMFMAVDRYRAVC--CRLKVAKCFVAASWVMA
ILFSIPQAVIFHEKAYVTWFVVSIFGAPLLVIGVCYGVICRQIWIYSQNRITKAKMKTIK
LTLAVVLCFVACWAPFCITQLHVSPVAVI-LASLNSCSNPWIYLA-FSGS-----R----
----
>Protost_ecdy_Dappu_tr_E9GFQ7_E9GFQ7_DAPPU_G_PROTEIN_RECEP_F1_2_domain_containing_protein_OS_Daphnia_pulex_OX_6669_GN_DAPPUDRAFT_317355_PE_3_SV_1_1333
QTEQLAFLWILLILIVVGNMAVLVAL-KSRMNYFIKHLAIADLSVGVISVLTDIVWKITV
A-WHAGNIACKVIRF-SQVLVTYSSTYVLVALSIDRYDAICHPMN-RRARILVSVAWILS
AIFSSPMLVLYEQQLYLTLVAVSLLVLPALLIFACYIVIVRTIWVQSAGIIPRAKIKTVK
MTFVIVFVFILCWAPYIVFDLTMIAVATF-LAPLNSAANPLIYCL-FSTH----------
----
>Protost_ecdy_Dappu_tr_E9FTH2_E9FTH2_DAPPU_G_PROTEIN_RECEP_F1_2_domain_containing_protein_OS_Daphnia_pulex_OX_6669_GN_DAPPUDRAFT_40643_PE_3_SV_1_1334
HVVSIATYSVLLIISVCGNITVLVNL-NPRVNIMLTHLAIADLLVTLLLMPIEIGWAATV
Q-WRAGDFSCRMLAF-FRTFGLFLSSFVLVCISIDRFGAILQPMK-RRGRFMLAIAWACS
VICSLPQVFVFHVISYAAFGMMMMYVLPLAVFVFTYSSILCEISRRSKGTLGRARIKTVK
MTLVIISVFIFCWTPYNIMSIVDQRIQKG-FACTNSCFNPMVYGY-FSRR----------
----
>Protost_ecdy_Dappu_tr_E9G036_E9G036_DAPPU_G_PROTEIN_RECEP_F1_2_domain_containing_protein_OS_Daphnia_pulex_OX_6669_GN_DAPPUDRAFT_312207_PE_3_SV_1_1335
ASVKATVLCVMAVASLIGNLATLISI-SSSLYTLLFQLAISDLLVSVWCLSGEAAWTYTV
E-WKGGQFLCKTFKF-SQ-----------VLIGFDRLRAIRRPIS-RSCLKPICVAWILS
AVLASPQLLIFSVQLYTVFSLLTMFVIPLIVLIGCYVCIFCTIAKKERNIFKRAKMKSLR
ISIIIVTAFVICWAPYYFMMILGEDMQSA-FGMSNSLVNPLIYGA-FHLWAGVVGRPPAP
AAKN
>Protost_ecdy_PriCa_ecdy_XP_014661437_1__PREDICTED___LOW__QUALITY__PROTEIN___gonadotropin_releasing__hormone__II__receptor_like___Priapulus__caudatus__1353
RLLSVAIYAMLFVVAGVGNVALLVSL-HSKLNRLIMQLAIADLINAFVLIPLEVAWTITI
T-WNAGDFMCRFMSF-WRNFGLYLSSNVLIAISLDRYFAVVHPMS-VRGKIMIGFAWLLS
AICSLPQCIIFHVNAYNVFTMVAGYGLPLLVIIVSYSAILREIYRKSQGNLSKAKAKTLK
MTIIIVLVFTMCWTPYYVIAAVDPKVQRG-FAISNACMDPLVYGL-FTINSSNTER----
----
>Protost_ecdy_PriCa_ecdy_XP_014663812_1__PREDICTED___cardioacceleratory__peptide__receptor_like___Priapulus__caudatus__1360
VVLSLAIAWTLFVLIVCGNAAVLVAM-KSRMNFFITQLALADMSVAMLNVLPDIINRHTI
V-FYGGNPICKIIKY-LQFLTIFASDYVLVALSIDRFDAICRPMN-RRARILVCLAWGLS
AAFSAAQIFVWQIRLYLFMNAVAAFIVPALIIMACYTIIVVTIWRKGK---VRGKEATCT
SCDVSLLVFIICWSPYFFYDLFDVKVSGL-LAPLNSAANPLIYCL-FSTK----------
----
>Protost_ecdy_PriCa_ecdy_XP_014664152_1__PREDICTED___annetocin__receptor_like___Priapulus__caudatus__1364
AMVEVAILGTIFTLALFGNLFVLIAL-LSRMYWFMLHLSIADLMVACFNVLPQMLWDITY
R-FKGGDVACRVVKY-MQVMPLYLSSYILVMMALDRFRAVCCSFG-KSVHMMVGIAWIIA
IVFSIPQPFLFSKQVYATWFVICIFFVPLAIMATTQVMMCVKVIL---QCMGKGKVKTVW
LTLVVIIAYIVCWSPWCVTIMGNHTAYTI-LTSLNACTNPWIYLG-FSGHLRVADRPNGK
NAAT
>Protost_ecdy_PriCa_ecdy_XP_014669368_1__PREDICTED___cephalotocin__receptor__2_like___Priapulus__caudatus__1376
AKLEIALQALMVCMAVVGNSCVLLAL-LSRMHYFIMHLSIADLFVAFFNTFPQLMWDITF
R-FQGGNFLCKFVKF-VQVFSLYYSTYVLVVMAIDRFQAICRPLA-TKANLMAGAALTLS
AVISLPQVVLFSYTFYVCWFVVSVFFIPIIILIVSYSCICFTVWKNIHRNLSNAKIKTVK
LTLVVVLSYIFCWTPYFTGTMLGNTGLTI-LGSLNSCTNPWIYMA-FSGNTSSVTRRKSK
DSLS
>Protost_ecdy_PriCa_ecdy_XP_014670895_1__PREDICTED___arg8_vasotocin__receptor_like___Priapulus__caudatus__1378
KWLRIGVIIVIYVVSLVGNTSVCMWM-ARRMNRFILHLTCADMLVTWFTMLSQIVFESIG
TVWLLDEASCRIFKM-LQNFSIVSSTYVVTSIAIDRAFAIARPLS-PSVNRFLIVAWLCS
LIPSIPSLFLFHRQVYMLFIWLCVFFIPLLIILVSYILIVWTIWKKAHSSLPKAKMKTLK
MTIVIVLTFIVCNLPYYTQEMLDMTFVAI-ISASNSAANPYIFLL-FSSRSSYSPRKQSS
GSKH
>Protost_ecdy_PriCa_ecdy_XP_014671476_1__PREDICTED___oxytocin__receptor_like___Priapulus__caudatus__1380
------------------------------MHYFMLHLSVADLVVAFFNVLPQLAWDVTY
R-FQGGNDLCKFVKF-AQVFGMFLSTYVLLVMAADRWAVICRPLV-RMAHARVAAAWLLS
GVLSLPQLFLFSYLAYVLWTCCVMFVLPTLLLAVMYTWICVVVWGRFHDRLSRAKVKTVK
MTLAVVLCFVVCWTPFFLTTL----VKTL--GKFWFRWSPSLVVAIFRGR----------
----
>Protost_ecdy_PriCa_ecdy_XP_014680876_1__PREDICTED___LOW__QUALITY__PROTEIN___cardioacceleratory__peptide__receptor_like___Priapulus__caudatus__1410
KETQLTFIWVLFTMIIVGNSTVLAAI-MSRMNFFIMHLAIADLSCGVFNVLVDAVWKHTV
D-FLLGNAFCKLAKF-LMILVTYSSTYVLVALSIDRYDAICRPMN-RRARILIVVAWLLS
ALFATPALFFYYIRAYVTLAALTIFIIPAIIIIACYVIIIATIWSKRLGLIPKXKIKSIK
MTCVIVFVFIMCWSPYFVFDLEVHKIATF-LAPLNSAANPIIYCC-FTTDGSTSSR----
----
>Protost_ecdy_PriCa_ecdy_XP_014681440_1__PREDICTED___gonadotropin_releasing__hormone__II__receptor_like___Priapulus__caudatus__1411
RILTIIVYGILFVIAAIGNVTVLLIL-RSRVNLLIMHLAVADCIVTFVMIPLEIVWAATI
V-WLAGDVMCRIMAF-WRQFGLYLSSFVLIAISLDRYFAVCHPLS-TRAKLMLFFAWLLS
IICSAPQSVIFHVLTYMFFTMLAMYGLPLIIITIFYLLILREIAKKSRGNIGKAKAKTLK
MTLIIVIVFIMCWTPYYIMCLVDPRIQRG-FAVSNSCMDPIVYGL-FTINRRLSARNSKD
PPHR
>Prot_Ecdy_Rhodnius_prolixus_tr_T1HB42_T1HB42_RHOPR_G_PROTEIN_RECEP_F1_2_domain_containing_protein_OS_Rhodnius_prolixus_OX_13249_PE_3_SV_1_1415
QTEQFTVLWLLFAAIVLGNSAVLLAL-KSRMNFFIMHLAFADLSVGLISVLTDIIWRITV
E-WKAGNVVCKVVRF-MQAVVTYSSTYVLVALSLDRLDAITRPMN-RRARLLVGFSWTLS
AFFSSPILILYEEQIYMSLVAVSLFLVPALVITACYTVIVYTIWTKSIGIIPRAKIKTVK
MTFVIVFVFILCWSPYIVFDLTNIAVATF-LAPLNSAANPVIYCL-FSTHVTSTLR----
----
>Prot_Ecdy_Rhodnius_prolixus_tr_T1H924_T1H924_RHOPR_G_PROTEIN_RECEP_F1_2_domain_containing_protein_OS_Rhodnius_prolixus_OX_13249_PE_3_SV_1_1421
ARTRAIVLGVMAVISFIGNVLTIISI-WSAVYALILHLSVSDLLVTIFCIAGEALWSYTV
A-WTADNVTCKLFKF-SEMFALYLSTFILVLIGLDRFVAVRYPIK-KRCGRFVAGAWFLS
FLLSLPQVFIFHLQLYTTFSFVCMFMLPLLILIISYVSTIITISRNDKRLIHRAKMKSFR
ISLVIVVTFIVWWTPYYTMMILSEELQKG-FGMSNSLVNPLIYGA-FHLW------TGSA
RSVS
>Protost_ecdy_Tcas_tr_D6WPA3_D6WPA3_TRICA_Arginine_vasopressin_receptor_OS_Tribolium_castaneum_OX_7070_GN_avpr_PE_2_SV_2_1435
ARVEVATLAIIFLVTVIGNSTVLLAL-LSRMYFFILHLSIADLITAFLSVLPQLAWDITY
R-FYGGFLLCKVVKY-GQTLGPYLSSYVLMATAIDRHQAICYPLT-RRSKVMVYLAWVAS
LAFCIPQLTIFTYRAYVTWYSISVFMVPLVVLIFTYTSICIEIWQSSEPLISRAKINTVK
QTIAVIVMYIACSTPFILAQLIDGPVFVI-LYSLNSCVNPWIYLA-FNREQSTSLRYNAR
RWIV
>Protost_ecdy_Tcas_tr_A0A139WDX0_A0A139WDX0_TRICA_Alkaline_phosphatase_OS_Tribolium_castaneum_OX_7070_GN_TcasGA2_TC031264_PE_3_SV_1_1444
ETEQFTLLWVLFVIIVAGNVGVLYTL-KSRMNYFITHLALADLSVGLINVLTDIIWKTTV
A-WYAGNVACKVIRF-LQVVVTYASTYVLVALSIDRYDAIRHPMK-KRARYLILAAWFFS
ALYSLPILIFYEEQVYMTLVSLSLFIIPASIIATCYAIIIITIWSKNAGLIPRAKVKTIK
ITFVIVSVFILCWSPYIIFDLTNIAIATF-LAPLNSAANPIIYCL-FSTHFVTTTRGNAR
KALD
>Protost_ecdy_Tcas_tr_Q1W7L1_Q1W7L1_TRICA_Adipokinetic_hormone_receptor_OS_Tribolium_castaneum_OX_7070_GN_akhr_PE_2_SV_1_1445
HQLSIIVYSILMVFSAIANTTVLVLI-PSRINTMLMHLAIADLLVTFLMMPLEIGWASTV
S-WYAGDAMCRIMMF-FRMFGLYLSSFILVCISVDRFYAVLKPLY-RRDKFMLLGAWLGA
TLCSIPQMVVFHVLTYLLFGMVMMYALPLAVIIFSYASILLEIRRRTRAFLGKAKVRTLK
MTIIIVLVFFVCWTPYYVMCIVDQRIQKA-FACTNSCMNPVVYGV-FNIRPNGDSR----
----
>Protost_ecdy_Tcas_tr_D6WB81_D6WB81_TRICA_Cardioacceleratory_peptide_receptor_like_Protein_OS_Tribolium_castaneum_OX_7070_GN_TcasGA2_TC001245_PE_3_SV_2_1447
NLTVILVYSALFVVAAVGNLTVFISL-KSRISLMIRHLAIADLIVTFIMIPIEVGWRLTG
K-WIAGNVACKVFLF-LRAFGPYLSSNVLVCVSLDRYFAVLHPLR-RRGKIMLAFAWGTS
FVYCIPQSFVFRVIAYNLMCVMCMYFIPLFVIIVAYTAIMCEISKNSKSNIERARSRTLR
MTITIVAVYVWCCTPYVIITMLPEWLQDT-MVVSNSCMNPIVYGS-YVINTGLLSKFHSE
PCSR
>Protost_ecdy_Tcas_tr_A0A139WI74_A0A139WI74_TRICA_Cardioacceleratory_peptide_receptor_like_Protein_OS_Tribolium_castaneum_OX_7070_GN_TcasGA2_TC013945_PE_3_SV_1_1448
KTEQFTVLWVLFTMIVLGNSAVLVAL-KSRMNFFICQLAIADLAVGLISVSTDIAWRITV
A-WYAGNVLCKIIRF-LQAVVTYSSTYVLVALSIDRYDAITHPMN-KRARVLVMLAWLLS
ILFSLPTVFLFEEKVYITLVALVLFVFPALIISACYAVIVRTIWSKSKGIIPRAKIKTVK
MTLVIVFVFVLCWSPYIVFDLTNIAIATL-LAPLNSAANPVIYCL-FSTHLTHSTR----
----
>Protost_Lop_LotGig_tr_V3ZDH2_V3ZDH2_LOTGI_G_PROTEIN_RECEP_F1_2_domain_containing_protein_OS_Lottia_gigantea__Giant_owl_limpet__OX_225164_GN_LotgiG52339_PE_3_SV_1_1451
AKAEIAIQSVILFLAIFGNICVLIAL-RSRMHMFIMHLSIADLLVAFFNVLPQLIWDITF
R-FEGGDFLCRFVKY-MQVFVMYLSTYVLVMTAIDRYRAICHPLS-KTANFMVIGAYVIS
GILSFPQILLFKYEMYVIAFTVTVYFIPLLILIFCYGAICYTIWRKHRKGFSKAKLKTIK
LTFVVILAYIVCWSPFFVSQF-DSNALVI-LASLNSCCNPWIYLA-FSGN----------
----
>Protost_Lop_LotGig_tr_V3ZUI2_V3ZUI2_LOTGI_G_PROTEIN_RECEP_F1_2_domain_containing_protein_OS_Lottia_gigantea__Giant_owl_limpet__OX_225164_GN_LotgiG126859_PE_3_SV_1_1464
QVPQLTFVSAMFLFIVVGNVCVLAAI-KTRMNFFIMHLALADLLVGVICVMTDLLSKITI
E-WHAGNAMCKILQY-LQATVTYLSTFVLVSLSIDRYDAVARPMN-YQARLLITFAWLSA
LMFALPAPFLYHEQLFFTLVSVVTFILPAIIISGCYIAIISIIWSKGQGIIPQAKIRTIK
MTLIIVIVFILCWSPFFIYNIINDPLSTF-AAPLNSAANPIIYGI-FSTR----------
----
>Protost_Lop_LotGig_tr_V4AHD2_V4AHD2_LOTGI_G_PROTEIN_RECEP_F1_2_domain_containing_protein_OS_Lottia_gigantea__Giant_owl_limpet__OX_225164_GN_LotgiG118379_PE_3_SV_1_1479
NLVSVIAYSCLFVIAAAGNLTVFITL-KSRVNSFIMHLSVADLIVAFIMLPMETAWHITV
S-WKAGDFTCRLMMF-FRAFGFYLSSFILVTISLDRYFSIVHPLS-KRGKIMLTIAWILS
VVASLPQ-----------------------------------VSQT--------------
------------------------------------------------------------
----
>Protost_Lop_LotGig_tr_V4AJC4_V4AJC4_LOTGI_G_PROTEIN_RECEP_F1_2_domain_containing_protein_OS_Lottia_gigantea__Giant_owl_limpet__OX_225164_GN_LotgiG226790_PE_3_SV_1_1483
---------MLFAMIVIGNCLVIISI-RSRMNFFILNLACADLSAGLINVLTDIIWKSTV
D-WHGGNVGCKLVRY-GQGVVTYGATYALVALSIDRFDAIARPLK-LRSKILVGLAWGCA
LTFSVPMLIINEGKPYITTIAVVLFIIPAVIIAVCYIIIVVIIWRKTSGVIPKAKIKTIK
MTLVIVLVFIICWSPYFVFDLQTVAISTF-LTPLNSAANPIIYFL-FNSK----------
----
>Protost_Lop_LotGig_tr_V4ALV9_V4ALV9_LOTGI_G_PROTEIN_RECEP_F1_2_domain_containing_protein_OS_Lottia_gigantea__Giant_owl_limpet__OX_225164_GN_LotgiG118408_PE_3_SV_1_1486
-MIRKVCLYLVIIFGTIGGLLVCLWM-RSRVNALIFNLCLADMLVVFVACLPQLVWEHME
REWLAGDFMCKTYKF-CMSFSLFASNNMLVVIAIDRHQAIRSPLK-TPVWLLSLCGWGIA
AVASIPLFFVFHVQAFLTYVAIVSFILPLIILIICYIRIFLKIAQKAATSLPKAKIKTLK
MTVVIVAAYIICALPYFVAEMISGALYGI-MAAANSAANPFVFLL-FNANSSASTRTTVR
GSSR
>Protost_Lop_LotGig_tr_V4B0T6_V4B0T6_LOTGI_G_PROTEIN_RECEP_F1_2_domain_containing_protein_OS_Lottia_gigantea__Giant_owl_limpet__OX_225164_GN_LotgiG140457_PE_3_SV_1_1495
TKIKIAVQSVILYLALFGNSVVLLVL-LTRMQWFIVHLCLTDIFVAIFNTMTQLIQDING
GVFVGNDFSCRFVKY-FQVVAMYASSYVLIMTAIDRYISICHPLI-NRPHLMVLGAWVLS
LVFSIPQMIIFKYQAYTTWIFVSIYAVPFCILAFCYGRICHVVWSSSKKSMSKSKVKTIK
VTLSVVICYLLCWAPWFTAMMSSAWAFHL-LAALNSCTNPWIYLF-FTGNSDSRSRPKST
TASY
>Protost_Lop_LotGig_tr_V4BA55_V4BA55_LOTGI_G_PROTEIN_RECEP_F1_2_domain_containing_protein_OS_Lottia_gigantea__Giant_owl_limpet__OX_225164_GN_LotgiG94997_PE_3_SV_1_1499
-TERVAIVSFIMICTIVGNTTLILTI-IKRVNIFLLNLAIGDLAVACFTNTTEILFLAFD
E-WILGPVLCKVCVY-LQIVTFSSATFLLMAMSIDRYQVIVKPLQ-PRIGRKVFLAWLMA
FIFASPQLLIFVQKVYMTYMTLYILVIPSSVMLYCYIKIISVVWTRGNGLVTAAKRRAVI
LTLTVIIGFLVCLTPYFIITLKLKQPLAV-IFMTHSALNPILYGL-FT------------
----
>Protost_Lop_LotGig_tr_V4BCY4_V4BCY4_LOTGI_G_PROTEIN_RECEP_F1_2_domain_containing_protein_OS_Lottia_gigantea__Giant_owl_limpet__OX_225164_GN_LotgiG103088_PE_4_SV_1_1502
AMTKCIVFGTMFVIAFIGNVATLIQM-KSTINTLIVNLAIGDLFIVCFCFPVEGIWAATV
Q-WYGGTAMCKIIKF-IQVFSLYLSTYVTVAIGLDRCVAILDPMR-TRVRTMIMLAWFFS
ALFSIPQAIIFNVEVYSIASFLLMFVIPLVIIGTAYGLIFSTIARKSKNLLRKAKRKSLR
MSIVIVVVFVMCWTPYYVIFIINPRIYRL-LGMSNAVMNPLIYGA-FQICRSVHLR----
----
>Protost_Lop_LotGig_tr_V4C6F6_V4C6F6_LOTGI_G_PROTEIN_RECEP_F1_2_domain_containing_protein_OS_Lottia_gigantea__Giant_owl_limpet__OX_225164_GN_LotgiG65275_PE_3_SV_1_1512
-----ASLVFIMALTLVGNTVIIIVL-NSRVNIFIINLAIGDLAVCFCTMTTEILFVAFG
E-WVLGPAACKMLTY-MQIVTLASTTFILTAMSFDRYMAICKPLS-SRAKRMIAVSWVLA
FIFALPQLLIFVQKVYFTFMTVYILVIPAILISYFYINLVLVVWRQGKKAIPRAKIKTIK
MTFTIIASFIACWTPYFVATLIPATVMAF-IALFQSALNPLWYGF-FNIK----------
----
>Protost_Lop_LotGig_tr_V4CEH9_V4CEH9_LOTGI_G_PROTEIN_RECEP_F1_2_domain_containing_protein_OS_Lottia_gigantea__Giant_owl_limpet__OX_225164_GN_LotgiG140886_PE_3_SV_1_1515
SLVSVITCSCLFIIAACGNLTVFITL-KSRVNLFIMHLSIADLIVTFVMLPLEAAWHLTV
A-WKGGDMACRAMMF-FRAFGFYLSSFILVTISLDRYFAIMHPLS-RRGRIMLSLAWICS
IVASIPQSVIFHVLAYNLFNVIAVYGLPLVIITGTYSLILCEISKKSRGIIERARIRTLK
MTLVIGKIHIV-------------------LFLSGSLVD---------------------
----
>Protost_Lop_LotGig_tr_V4CHN3_V4CHN3_LOTGI_G_PROTEIN_RECEP_F1_2_domain_containing_protein_OS_Lottia_gigantea__Giant_owl_limpet__OX_225164_GN_LotgiG139356_PE_3_SV_1_1516
QDEQIGFLVVLFMFIVVGNSIVLAAI-RSRMNYFIMHLAVADLLNGPLNVLIDLISKITI
Y-WYAGDVLCRFIQF-TRAAVIYASTFMLVALSIDRLDAVARPMN-LRAKALIGTAWASS
LLFATPQLFLFHEQIYISVIALIIFVIPAIIICICYVVIVMIIWRSSRGVIPQAKIRTIK
MTFLIVLVFIICWSPYFIFNLSTIKISTF-MAPLNSAANPIIYGI-FSTR----------
----
>Protost_Lop_OctBim_tr_A0A0L8GJT6_A0A0L8GJT6_OCTBM_G_PROTEIN_RECEP_F1_2_domain_containing_protein_OS_Octopus_bimaculoides_OX_37653_GN_OCBIM_22032907mg_PE_3_SV_1_1518
---------------------------------------------------------MTL
S-WYAGNVMCKVVKF-FQEVVVFASTYVLVSLSLDRLDAIARPLR-TRSRILVASAWGCA
IIFSCPSLFLFKEMVYITLLAVALFIIPTIIIIICYTTIIYVIWNNGKGVIPKAKIKTIK
MTFLIVLAFITCWSPYMIFCLTMLAVATF-LAPLNSVANPIIYGI-FNLCQTASRRIKNR
KNIR
>Protost_Lop_OctBim_tr_A0A0L8I8U1_A0A0L8I8U1_OCTBM_G_PROTEIN_RECEP_F1_2_domain_containing_protein_OS_Octopus_bimaculoides_OX_37653_GN_OCBIM_22029503mg_PE_3_SV_1_1519
VKIEIAVLGTCFSLAIINNLCVLLVL-IRRMQLFILHLSIADLIVAFFNILPQLIWDITF
R-FMAGDGMCRFIKY-AQMFSLYLSTYILIMTAVDRYRAICHPLS-CMVYCKIFIAYAIA
TIFSIPQAILFQMTAYALYIFFALYLIPILILLFTYGSICYTIWTKYRRGFSKAKLNSVK
LTFAVIVTYIICWSPFFVSQIVGNAGVVV-MACLNSCTNPWIYLI-FNRNLASVSRPRKT
SDQF
>Protost_Lop_OctBim_tr_A0A0L8G5L6_A0A0L8G5L6_OCTBM_G_PROTEIN_RECEP_F1_2_domain_containing_protein_OS_Octopus_bimaculoides_OX_37653_GN_OCBIM_22039603mg_PE_3_SV_1_1525
GKFEIMVLCILCFMALFGNAVVLIVL-LTRMQLLIVYLSVTDISVALFHILPTIILKINV
Y-FLGDISACRVYQF-ITVAELYASSFVLIVTALDRYISICHPLA-RRVHMTTALALFLA
LMCSLPQLDAVLVIAYSWWAFCSVFFVPLLLLIFFYGRICFVVWQSMRRGVSKSKIKTIK
LTFSVVACFIICYTPFFTVLMAQTPALVI-LPSLNSCTNPWIYLA-FSGKSNSTARTNTT
ALMS
>Protost_Lop_OctBim_tr_A0A0L8H9U0_A0A0L8H9U0_OCTBM_G_PROTEIN_RECEP_F1_2_domain_containing_protein_OS_Octopus_bimaculoides_OX_37653_GN_OCBIM_22020152mg_PE_4_SV_1_1528
YVSKLCVLGTVFVISFFGNTLVIIQI-RSTIQSLILNLAIADLMVSFFNILMDIIWSATV
E-WLAGNTMCKIMKY-LTVFGLHLSTYITVSIALDRCFAILSPMS-LRVRIMITMAWILS
AIFSIPQAVIFQEQLYSASSMILLFVIPLIIMVTSYLLILKTIIKTSRHLFERARKKSSR
MSAVIVAAFILCWTPYYIIFLSRTVIY---LGTSNCMLNPLIYGA-FTIYGALQERMSSD
SATG
>Protost_Lop_OctBim_tr_A0A0L8G825_A0A0L8G825_OCTBM_G_PROTEIN_RECEP_F1_2_domain_containing_protein_OS_Octopus_bimaculoides_OX_37653_GN_OCBIM_22038309mg_PE_3_SV_1_1530
KTVRLTCLYIMIIGGIIGGFLLLIWV-KSRINILILNLSVADLSVIFFACTPQLVWEYVD
REWFAGAFMCKLVKF-MQSFSMMASTNMLIVIALDRHQAIRAPLR-ITIWKMAGVGWIVA
ALASLPMLFVFVHQIFLTYVAFMVFFIPLIFLIVFYARIFLKIAQKATSSLPKAKIKTLK
MTLVIVSMYIICWLPYFTAEMISPTLYSI-IAPINSAANPYIFLI-FSINSSRIEKTTLE
N---
>Protost_Lop_OctBim_tr_A0A0L8GFL1_A0A0L8GFL1_OCTBM_G_PROTEIN_RECEP_F1_2_domain_containing_protein_OS_Octopus_bimaculoides_OX_37653_GN_OCBIM_22034455mg_PE_3_SV_1_1537
IVERIMSVAIIMIATIVGNLTLIAAI-VKRVNIFLVNLAIGDLTVAMITMTTEILFIAFG
E-WILGEVVCKISVY-LQIVTLASTTFLMTGMSIDRYQVIVKPLQ-PKIRTKVILAWVMA
FIFALPQLLIFVQKVYFTFLTAYILVVPGAVMFYCYSNITRVVWSRANSLVSASKRRVVT
MTLTVIIGFLTCLTPYFIVNLGMKKSLHV-IFMTHSALNPILYGI-FSLRSRLGNRPKSN
SVQT
>Protost_Lop_OctBim_tr_A0A0L8HMZ4_A0A0L8HMZ4_OCTBM_G_PROTEIN_RECEP_F1_2_domain_containing_protein_OS_Octopus_bimaculoides_OX_37653_GN_OCBIM_22010909mg_PE_3_SV_1_1538
VIQRVASLVVIMVITLIGNTIIIIVL-NSRVNIFIINLAIGDLTVCFATMTTEILFVCFG
E-WVLGPAACKILPY-LQIVTLASTTFILTAMSYDRFMAICNPLN-HQARISIAAAWIMA
FGFAVPQLFIFVQKVYFTFLTTYILIIPAILISYFYINVVLAVWRASRSTIPRAKIKTIK
MTLSIITTFIACWTPYFVVNLIPATVIAF-MALLQSGLNPLVYGF-FNIKSRSSVRPTPT
GDRQ
>Protost_Lop_OctBim_tr_A0A0L8GBB9_A0A0L8GBB9_OCTBM_G_PROTEIN_RECEP_F1_2_domain_containing_protein__Fragment__OS_Octopus_bimaculoides_OX_37653_GN_OCBIM_22036558mg_PE_3_SV_1_1539
ANAEVITLAVVIIITVIGNSIVLITL-LTRMHLFILHLSVTDLFVAFFNNLPQMIWDITF
L-FLGTDLLCRLVTY-LQSVAMYASSYVLVATAIDRYFAICHPLS-ARVHIMVFIAWMLS
FLFSTPQLFIWSMKFYITWLTVAIWILPTIALTLFYGMMCFAVWKRGRRGISRAKVRSVA
LTLSVVACYFICWSPFFVCQM-------------------------YS------------
----
>Deutero_Urochord_tr_B5UA19_B5UA19_CIOIN_G_PROTEIN_RECEP_F1_2_domain_containing_protein_OS_CioInt_1551
RITELYIIATVFILGLIGNSCVLVAL-HTRMHILIFHLAVADLIVVLFEMLPEWIIRFGF
G-FFASDAMCKFVKY-MQILGMYGSTYVLLCAAFDRYRAIRYPMQ-KRVHTSVLIAWGVS
AFLSTPQLFLFEKQAYTTWYFFVIMFIPTCFLIYLYGMIAVLIMRNLKAGISRAKIKTVQ
MTLVIVITYVVLWTPFFTVQMEDHIAASC-LASLNSCTNPWIYMA-FSGNTGKKTRPKAR
NANN
>Deutero_Urochord_tr_D2KZ69_D2KZ69_CIOIN_G_PROTEIN_RECEP_F1_2_domain_containing_protein_OS_CioInt_1552
HLTRIWVTWVIFFISLAGNLTVLVSV-YSHCQLIMTHLSLANLAFTLFILPMDAIWNYTL
E-WLAGDVMCRVMNS-LKQFAMYISSAMIMVMGVDRVTGLLRPVS-RRIVKFLTVAWVFS
FINSIPPSVMFSAEIFYIYSMFISFFIPLYCIIICYLIIAFSIAKMAKRSLQRAKKISQL
VTGLITITFVICWGPYYVVGLIERLPEGI-SLYLNPCLHPFITVC-LMKESTATKR----
----
>Deutero_Urochord_tr_F6XIJ2_F6XIJ2_CIOIN_G_PROTEIN_RECEP_F1_2_domain_containing_protein_OS_CioInt_1560
QLTRVIITWILFLVSTCGNSFVLYCL-RLHVHVITMHLTLADLAFTFFSMPMDATWNTTM
A-WLGSEFLCRLCQF-LKQFGMYISSLMVVVIALDRVFSILSPMS-KRTKILLISAWTLS
LLCAIPALFLFSLKPYYFFTMCVSFLIPLFFTVISYSLILCEINAMQRNNIERARMKTLV
LTSLVTLSFIVLWGPYYAMGIFPKEISVG-LMYFHPAVHPILYGF-FMKDSPVTERPPTN
GELS
>Deutero_Urochord_tr_F6XIM3_F6XIM3_CIOIN_G_PROTEIN_RECEP_F1_2_domain_containing_protein_OS_CioInt_1561
HLVRVLVTWLLFCLSMAGNMFVLWSL-KSR-HFIMFYLALSDLIYTIFVMPSDAVWNTTM
E-WLAGDVMCRLCQM-MKQFGMYASSFMVVVIGMDRVTAILSPLT-KRGYCMVLAAWTTS
LLCCIPAGALFSLRPYYFFTMCMSFLLPLICTLVSYSLIVCEISNMKEASIQRAKNRTIL
MRTLITLTFLVCWGPYYGKGIPPAPLDTA-VMYLNPVLHPIVFGV-FMKESGSVSRPSID
ESVH
>Deutero_Urochord_tr_Q869J2_Q869J2_CIOIN_G_PROTEIN_RECEP_F1_2_domain_containing_protein_OS_CioInt_1565
HLVRVLVTWLLFCLSMAGNMFVLWSL-KSR-HFIMFHLALSNLVYTIFVMPSDAVWNTTM
E-WLAGDVMCRLCQM-MKQFGMYASSFMVVVIGADRVTGILSPLP-KRGYYMVATAWISS
LICCLPAGFIFSVRPYYFFTMCMSFLLPLICTLVSYSLIVCEISNMKEASIQRAKNRTIL
MRTLITLTFLVCWGPYYGKGIPPDAWDTV-VMYLNPVLHPIVFGV-FLKEMSSTSRPHFF
GANR
